# Supplementary material for: Chilling Stress Triggers VvAgo1-Mediated miRNA-Like RNA Biogenesis in Volvariella volvacea
Source: Front Microbiol. 2020 Sep 15;11:523593. doi: 10.3389/fmicb.2020.523593 (PMC7522536; doi:10.3389/fmicb.2020.523593)
Supplement: TABLE S1 — Primers used for qPCR. [file Data_Sheet_1.zip]

Archive with 12 entries (12 files):
- Table 1.docx
- Table 11.xlsx
- Table 12.xlsx
- Table 13.xlsx
- Table 2.docx
- Table 3.doc
- Table 4.xlsx
- Table 5.xlsx
- Table 6.xlsx
- Table 7.doc
- Table 8.doc
- Table 9.doc
