# Supplementary material for: Chilling Stress Triggers VvAgo1-Mediated miRNA-Like RNA Biogenesis in Volvariella volvacea
Source: Front Microbiol. 2020 Sep 15;11:523593. doi: 10.3389/fmicb.2020.523593 (PMC7522536; doi:10.3389/fmicb.2020.523593)
Supplement: TABLE S1 — Primers used for qPCR. [file Data_Sheet_1.zip › Table 11.xlsx]

## Sheet: Table S11
Table S11 Expressed milRNAs in VH3 after cold treatment for 0 and 4 h. Colors represent significantly differently expressed milRNAs
id	baseMean	baseMeanA(VH3_0H)	baseMeanB(VH3_4h)	foldChange	log2FoldChange	pval	padj
vvo-m0828-3p	74.2448	40.845	107.645	2.63544	1.39804	0.00125925	0.838659
vvo-m0371-3p	1266.59	949.297	1583.89	1.66849	0.738542	0.00922652	1
vvo-m0710-5p	40.6892	25.0547	56.3236	2.24803	1.16866	0.0152396	1
vvo-m0552-5p	14.679	22.554	6.80399	0.301675	-1.72893	0.0243871	1
vvo-miR6478-1	150.292	115.765	184.82	1.5965	0.674915	0.0255424	1
vvo-m0774-5p	2.00773	0	4.01546	Inf	Inf	0.0325066	1
vvo-m0790-5p	1.7181	0	3.4362	Inf	Inf	0.0488162	1
vvo-m0946-3p	121.188	154.282	88.0937	0.570992	-0.808457	0.0507808	1
vvo-m0710-3p	176.2	122.827	229.573	1.86907	0.902321	0.0812051	1
vvo-m0121-5p	1.34984	0	2.69967	Inf	Inf	0.112345	1
vvo-m0651-3p	6.31728	9.40785	3.22672	0.342982	-1.5438	0.152662	1
vvo-m0751-3p	1.27121	0	2.54242	Inf	Inf	0.178093	1
vvo-m0777-3p	1.1225	0	2.24499	Inf	Inf	0.195604	1
vvo-m0194-5p	3.61405	1.4947	5.73341	3.83583	1.93954	0.201623	1
vvo-m0022-5p	0.955618	0	1.91124	Inf	Inf	0.22046	1
vvo-m0727-3p	0.929509	0	1.85902	Inf	Inf	0.224984	1
vvo-m0266-5p	1.7283	0.422566	3.03403	7.18002	2.84399	0.239533	1
vvo-m0923-3p	1.02585	0	2.0517	Inf	Inf	0.257244	1
vvo-m0910-5p	68.0566	81.0379	55.0753	0.679625	-0.557189	0.290855	1
vvo-m0975-3p	5.28121	3.02252	7.53991	2.49458	1.31879	0.308575	1
vvo-m0474-5p	0.710262	0	1.42052	Inf	Inf	0.320903	1
vvo-m0390-3p	3.89682	5.4442	2.34943	0.431547	-1.21241	0.328909	1
vvo-m0045-3p	0.859275	0	1.71855	Inf	Inf	0.343146	1
vvo-m0459-5p	0.74735	1.4947	0	0	-Inf	0.351281	1
vvo-m0355-3p	0.832714	0	1.66543	Inf	Inf	0.360077	1
vvo-m0907-5p	4.85604	3.3472	6.36489	1.90156	0.927183	0.365797	1
vvo-m0586-5p	0.780496	0	1.56099	Inf	Inf	0.371184	1
vvo-m0879-5p	0.780496	0	1.56099	Inf	Inf	0.371184	1
vvo-m0641-5p	1.82469	0.86085	2.78853	3.23927	1.69567	0.383721	1
vvo-m0202-3p	0.613768	0	1.22754	Inf	Inf	0.386419	1
vvo-m0527-5p	0.613768	0	1.22754	Inf	Inf	0.386419	1
vvo-m0768-5p	0.710111	0	1.42022	Inf	Inf	0.387864	1
vvo-m0281-5p	0.771769	1.54354	0	0	-Inf	0.388799	1
vvo-m0674-5p	0.684002	0	1.368	Inf	Inf	0.39462	1
vvo-m0985-3p	4.22399	5.80053	2.64746	0.456416	-1.13158	0.410711	1
vvo-m0909-3p	2.20425	3.67198	0.736521	0.200579	-2.31776	0.41246	1
vvo-m0609-5p	5.29689	6.82382	3.76995	0.552469	-0.856034	0.415679	1
vvo-m0577-3p	0.63385	1.2677	0	0	-Inf	0.441096	1
vvo-m0764-5p	3.73128	2.51789	4.94467	1.96382	0.97366	0.455919	1
vvo-m0168-3p	0.491014	0	0.982029	Inf	Inf	0.45728	1
vvo-m0207-5p	0.491014	0	0.982029	Inf	Inf	0.45728	1
vvo-m0265-5p	0.491014	0	0.982029	Inf	Inf	0.45728	1
vvo-m0584-5p	0.491014	0	0.982029	Inf	Inf	0.45728	1
vvo-m0603-3p	0.491014	0	0.982029	Inf	Inf	0.45728	1
vvo-m0741-3p	0.491014	0	0.982029	Inf	Inf	0.45728	1
vvo-m0886-3p	0.491014	0	0.982029	Inf	Inf	0.45728	1
vvo-m0792-5p	4.811	6.04504	3.57697	0.591719	-0.757016	0.474129	1
vvo-m0153-5p	0.682688	1.36538	0	0	-Inf	0.478966	1
vvo-m0929-5p	2.35143	3.28264	1.42022	0.432646	-1.20874	0.479028	1
vvo-m0396-5p	0.528208	1.05642	0	0	-Inf	0.482857	1
vvo-m0380-3p	0.666127	1.33225	0	0	-Inf	0.484427	1
vvo-m0942-3p	0.876989	0	1.75398	Inf	Inf	0.487418	1
vvo-m1002-3p	0.876989	0	1.75398	Inf	Inf	0.487418	1
vvo-m0027-3p	0.811958	1.62392	0	0	-Inf	0.492145	1
vvo-m0843-5p	1.17851	2.35702	0	0	-Inf	0.501963	1
vvo-m0446-3p	1.39346	0.682688	2.10422	3.08226	1.62399	0.509483	1
vvo-m0316-5p	0.613467	0	1.22693	Inf	Inf	0.510471	1
vvo-m0662-3p	0.587357	0	1.17471	Inf	Inf	0.517616	1
vvo-m0928-3p	0.587357	0	1.17471	Inf	Inf	0.517616	1
vvo-m0655-3p	1.39713	1.91727	0.876989	0.457417	-1.12842	0.522747	1
vvo-m0594-3p	0.561248	0	1.1225	Inf	Inf	0.525149	1
vvo-m0925-3p	0.561248	0	1.1225	Inf	Inf	0.525149	1
vvo-m0120-5p	0.552627	1.10525	0	0	-Inf	0.527131	1
vvo-m0665-5p	1.82731	1.00747	2.64716	2.62753	1.3937	0.531231	1
vvo-m0867-5p	0.983603	1.7217	0.245507	0.142596	-2.81	0.532013	1
vvo-m0158-5p	0.649566	1.29913	0	0	-Inf	0.537387	1
vvo-m0190-5p	0.649566	1.29913	0	0	-Inf	0.537387	1
vvo-m0018-5p	1.07041	0.422566	1.71825	4.06622	2.02369	0.541111	1
vvo-m0092-3p	0.657742	0	1.31548	Inf	Inf	0.548815	1
vvo-m0103-5p	0.657742	0	1.31548	Inf	Inf	0.548815	1
vvo-m0320-5p	0.657742	0	1.31548	Inf	Inf	0.548815	1
vvo-m0401-3p	0.657742	0	1.31548	Inf	Inf	0.548815	1
vvo-m0554-5p	0.657742	0	1.31548	Inf	Inf	0.548815	1
vvo-m0566-5p	0.657742	0	1.31548	Inf	Inf	0.548815	1
vvo-m0661-3p	0.657742	0	1.31548	Inf	Inf	0.548815	1
vvo-m0818-5p	0.657742	0	1.31548	Inf	Inf	0.548815	1
vvo-m0904-5p	0.657742	0	1.31548	Inf	Inf	0.548815	1
vvo-m0957-3p	0.657742	0	1.31548	Inf	Inf	0.548815	1
vvo-m1001-5p	0.657742	0	1.31548	Inf	Inf	0.548815	1
vvo-m0952-3p	0.942809	1.88562	0	0	-Inf	0.550452	1
vvo-m0086-5p	2.12981	2.89162	1.368	0.473093	-1.0798	0.553346	1
vvo-m0703-5p	2.12981	2.89162	1.368	0.473093	-1.0798	0.553346	1
vvo-m0126-3p	0.464754	0	0.929509	Inf	Inf	0.556956	1
vvo-m0731-5p	0.464754	0	0.929509	Inf	Inf	0.556956	1
vvo-m0964-3p	0.464754	0	0.929509	Inf	Inf	0.556956	1
vvo-m0788-5p	33.9558	32.9818	34.9299	1.05907	0.0827932	0.559347	1
vvo-m0026-5p	0.736069	0	1.47214	Inf	Inf	0.559657	1
vvo-m0078-5p	0.736069	0	1.47214	Inf	Inf	0.559657	1
vvo-m0612-5p	0.736069	0	1.47214	Inf	Inf	0.559657	1
vvo-m0945-5p	0.736069	0	1.47214	Inf	Inf	0.559657	1
vvo-m0922-5p	4.88141	6.72909	3.03373	0.450838	-1.14932	0.566841	1
vvo-m0747-3p	1.0162	0.471405	1.56099	3.31136	1.72742	0.578166	1
vvo-miR12147-1	1.8771	1.29913	2.45507	1.88978	0.918216	0.584147	1
vvo-m0018-3p	0.912246	0.211283	1.61321	7.63529	2.93268	0.590972	1
vvo-m0082-5p	0.422566	0.845133	0	0	-Inf	0.591042	1
vvo-m0464-3p	0.422566	0.845133	0	0	-Inf	0.591042	1
vvo-m0732-5p	0.422566	0.845133	0	0	-Inf	0.591042	1
vvo-m0783-3p	0.422566	0.845133	0	0	-Inf	0.591042	1
vvo-m0805-5p	0.422566	0.845133	0	0	-Inf	0.591042	1
vvo-m0838-5p	0.422566	0.845133	0	0	-Inf	0.591042	1
vvo-m0709-3p	0.756603	1.2677	0.245507	0.193664	-2.36838	0.593976	1
vvo-m0004-5p	0.368261	0	0.736521	Inf	Inf	0.596787	1
vvo-m0008-5p	0.368261	0	0.736521	Inf	Inf	0.596787	1
vvo-m0055-5p	0.368261	0	0.736521	Inf	Inf	0.596787	1
vvo-m0095-5p	0.368261	0	0.736521	Inf	Inf	0.596787	1
vvo-m0119-3p	0.368261	0	0.736521	Inf	Inf	0.596787	1
vvo-m0136-5p	0.368261	0	0.736521	Inf	Inf	0.596787	1
vvo-m0148-3p	0.368261	0	0.736521	Inf	Inf	0.596787	1
vvo-m0151-5p	0.368261	0	0.736521	Inf	Inf	0.596787	1
vvo-m0180-3p	0.368261	0	0.736521	Inf	Inf	0.596787	1
vvo-m0199-5p	0.368261	0	0.736521	Inf	Inf	0.596787	1
vvo-m0210-3p	0.368261	0	0.736521	Inf	Inf	0.596787	1
vvo-m0229-5p	0.368261	0	0.736521	Inf	Inf	0.596787	1
vvo-m0241-3p	0.368261	0	0.736521	Inf	Inf	0.596787	1
vvo-m0255-3p	0.368261	0	0.736521	Inf	Inf	0.596787	1
vvo-m0354-3p	0.368261	0	0.736521	Inf	Inf	0.596787	1
vvo-m0368-3p	0.368261	0	0.736521	Inf	Inf	0.596787	1
vvo-m0393-3p	0.368261	0	0.736521	Inf	Inf	0.596787	1
vvo-m0494-3p	0.368261	0	0.736521	Inf	Inf	0.596787	1
vvo-m0538-5p	0.368261	0	0.736521	Inf	Inf	0.596787	1
vvo-m0558-5p	0.368261	0	0.736521	Inf	Inf	0.596787	1
vvo-m0614-3p	0.368261	0	0.736521	Inf	Inf	0.596787	1
vvo-m0621-3p	0.368261	0	0.736521	Inf	Inf	0.596787	1
vvo-m0632-3p	0.368261	0	0.736521	Inf	Inf	0.596787	1
vvo-m0642-5p	0.368261	0	0.736521	Inf	Inf	0.596787	1
vvo-m0730-3p	0.368261	0	0.736521	Inf	Inf	0.596787	1
vvo-m0799-5p	0.368261	0	0.736521	Inf	Inf	0.596787	1
vvo-m0873-5p	0.368261	0	0.736521	Inf	Inf	0.596787	1
vvo-m0915-5p	0.368261	0	0.736521	Inf	Inf	0.596787	1
vvo-m0956-3p	0.368261	0	0.736521	Inf	Inf	0.596787	1
vvo-m1014-3p	0.368261	0	0.736521	Inf	Inf	0.596787	1
vvo-m1018-3p	0.368261	0	0.736521	Inf	Inf	0.596787	1
vvo-m0184-5p	0.841862	0.211283	1.47244	6.96903	2.80096	0.600587	1
vvo-m0700-3p	0.560485	1.12097	0	0	-Inf	0.607247	1
vvo-m0197-3p	0.789643	0.211283	1.368	6.47474	2.69482	0.608289	1
vvo-m0955-3p	0.789643	0.211283	1.368	6.47474	2.69482	0.608289	1
vvo-m0052-3p	12.8446	10.6109	15.0783	1.42102	0.50693	0.611597	1
vvo-m0625-5p	1.3461	0.536066	2.15614	4.02215	2.00797	0.61695	1
vvo-m0145-5p	0.707107	1.41421	0	0	-Inf	0.621153	1
vvo-m0191-5p	0.707107	1.41421	0	0	-Inf	0.621153	1
vvo-m0598-3p	0.707107	1.41421	0	0	-Inf	0.621153	1
vvo-m0812-5p	0.707107	1.41421	0	0	-Inf	0.621153	1
vvo-m0872-3p	0.707107	1.41421	0	0	-Inf	0.621153	1
vvo-m0880-3p	0.707107	1.41421	0	0	-Inf	0.621153	1
vvo-m0759-5p	0.903625	1.31654	0.490713	0.37273	-1.4238	0.622037	1
vvo-m0863-3p	1.24459	0.682688	1.8065	2.64616	1.4039	0.624021	1
vvo-m0454-5p	0.503735	1.00747	0	0	-Inf	0.628072	1
vvo-m0835-5p	0.503735	1.00747	0	0	-Inf	0.628072	1
vvo-m0525-3p	1.14064	0.422566	1.85872	4.39864	2.13706	0.631899	1
vvo-miR3710b-1	0.487175	0.974349	0	0	-Inf	0.634653	1
vvo-m0205-5p	0.487175	0.974349	0	0	-Inf	0.634653	1
vvo-m0244-5p	0.487175	0.974349	0	0	-Inf	0.634653	1
vvo-m0323-3p	0.487175	0.974349	0	0	-Inf	0.634653	1
vvo-m0439-5p	0.487175	0.974349	0	0	-Inf	0.634653	1
vvo-m0493-5p	0.487175	0.974349	0	0	-Inf	0.634653	1
vvo-m0615-3p	0.487175	0.974349	0	0	-Inf	0.634653	1
vvo-m0619-5p	0.487175	0.974349	0	0	-Inf	0.634653	1
vvo-m0824-3p	0.487175	0.974349	0	0	-Inf	0.634653	1
vvo-m0856-3p	0.487175	0.974349	0	0	-Inf	0.634653	1
vvo-m0966-3p	0.487175	0.974349	0	0	-Inf	0.634653	1
vvo-m0678-3p	0.596656	0.211283	0.982029	4.64793	2.21659	0.642028	1
vvo-m0367-5p	0.978295	0.536066	1.42052	2.6499	1.40594	0.645725	1
vvo-m0294-5p	0.446985	0.893971	0	0	-Inf	0.651694	1
vvo-m0542-3p	0.764462	1.28342	0.245507	0.191292	-2.38615	0.656518	1
vvo-m0242-5p	0.430425	0.86085	0	0	-Inf	0.659197	1
vvo-m0971-3p	0.747455	1.05642	0.438495	0.415078	-1.26855	0.661203	1
vvo-m0453-5p	1.58833	1.07213	2.10453	1.96293	0.973011	0.665279	1
vvo-m0533-3p	3.05552	2.77959	3.33146	1.19854	0.261282	0.671925	1
vvo-m1022-3p	0.707712	1.16992	0.245507	0.20985	-2.25257	0.672616	1
vvo-miR4228-1	0.934711	1.62392	0.245507	0.151182	-2.72564	0.674237	1
vvo-m0912-5p	2.40975	1.59248	3.22702	2.02641	1.01893	0.676749	1
vvo-miR3446-1	0.373675	0.74735	0	0	-Inf	0.687351	1
vvo-miR4415a-1	0.490713	0	0.981426	Inf	Inf	0.691802	1
vvo-m0090-5p	0.490713	0	0.981426	Inf	Inf	0.691802	1
vvo-m0236-5p	0.490713	0	0.981426	Inf	Inf	0.691802	1
vvo-m0415-3p	0.490713	0	0.981426	Inf	Inf	0.691802	1
vvo-m0443-3p	0.490713	0	0.981426	Inf	Inf	0.691802	1
vvo-m0691-3p	0.490713	0	0.981426	Inf	Inf	0.691802	1
vvo-m0784-5p	0.490713	0	0.981426	Inf	Inf	0.691802	1
vvo-m0986-5p	0.490713	0	0.981426	Inf	Inf	0.691802	1
vvo-m0068-5p	1.20241	1.52782	0.876989	0.574013	-0.800844	0.692534	1
vvo-miR5232-1	0.464604	0	0.929208	Inf	Inf	0.698155	1
vvo-m0040-3p	0.464604	0	0.929208	Inf	Inf	0.698155	1
vvo-m0193-5p	0.464604	0	0.929208	Inf	Inf	0.698155	1
vvo-m0391-3p	0.464604	0	0.929208	Inf	Inf	0.698155	1
vvo-m0613-5p	0.464604	0	0.929208	Inf	Inf	0.698155	1
vvo-m0670-5p	0.464604	0	0.929208	Inf	Inf	0.698155	1
vvo-m0984-3p	1.13202	1.52782	0.73622	0.481876	-1.05327	0.703848	1
vvo-m0206-5p	0.438495	0	0.876989	Inf	Inf	0.704905	1
vvo-m0328-3p	0.438495	0	0.876989	Inf	Inf	0.704905	1
vvo-m0381-5p	0.438495	0	0.876989	Inf	Inf	0.704905	1
vvo-m0460-5p	0.438495	0	0.876989	Inf	Inf	0.704905	1
vvo-m0669-5p	0.438495	0	0.876989	Inf	Inf	0.704905	1
vvo-m0816-5p	0.438495	0	0.876989	Inf	Inf	0.704905	1
vvo-m0960-3p	0.438495	0	0.876989	Inf	Inf	0.704905	1
vvo-m1015-3p	0.438495	0	0.876989	Inf	Inf	0.704905	1
vvo-m0540-5p	1.10636	1.7217	0.491014	0.285192	-1.81	0.70817	1
vvo-m0020-5p	0.316925	0.63385	0	0	-Inf	0.719975	1
vvo-m0059-3p	0.316925	0.63385	0	0	-Inf	0.719975	1
vvo-m0096-5p	0.316925	0.63385	0	0	-Inf	0.719975	1
vvo-m0155-3p	0.316925	0.63385	0	0	-Inf	0.719975	1
vvo-m0176-3p	0.316925	0.63385	0	0	-Inf	0.719975	1
vvo-m0220-5p	0.316925	0.63385	0	0	-Inf	0.719975	1
vvo-m0231-5p	0.316925	0.63385	0	0	-Inf	0.719975	1
vvo-m0253-5p	0.316925	0.63385	0	0	-Inf	0.719975	1
vvo-m0274-3p	0.316925	0.63385	0	0	-Inf	0.719975	1
vvo-m0289-3p	0.316925	0.63385	0	0	-Inf	0.719975	1
vvo-m0350-5p	0.316925	0.63385	0	0	-Inf	0.719975	1
vvo-m0373-5p	0.316925	0.63385	0	0	-Inf	0.719975	1
vvo-m0374-5p	0.316925	0.63385	0	0	-Inf	0.719975	1
vvo-m0472-3p	0.316925	0.63385	0	0	-Inf	0.719975	1
vvo-m0562-3p	0.316925	0.63385	0	0	-Inf	0.719975	1
vvo-m0593-5p	0.316925	0.63385	0	0	-Inf	0.719975	1
vvo-m0638-3p	0.316925	0.63385	0	0	-Inf	0.719975	1
vvo-m0646-3p	0.316925	0.63385	0	0	-Inf	0.719975	1
vvo-m0716-3p	0.316925	0.63385	0	0	-Inf	0.719975	1
vvo-m0884-5p	0.316925	0.63385	0	0	-Inf	0.719975	1
vvo-m0919-3p	0.316925	0.63385	0	0	-Inf	0.719975	1
vvo-m0987-5p	0.316925	0.63385	0	0	-Inf	0.719975	1
vvo-m0993-3p	0.316925	0.63385	0	0	-Inf	0.719975	1
vvo-m0065-5p	0.862191	1.47888	0.245507	0.166009	-2.59066	0.723821	1
vvo-miR3627-2	0.36811	0	0.73622	Inf	Inf	0.725401	1
vvo-m0699-3p	0.36811	0	0.73622	Inf	Inf	0.725401	1
vvo-m0962-5p	0.36811	0	0.73622	Inf	Inf	0.725401	1
vvo-m0125-5p	1.52966	2.56831	0.491014	0.191182	-2.38698	0.726929	1
vvo-m0330-3p	0.342001	0	0.684002	Inf	Inf	0.733999	1
vvo-m0499-5p	0.342001	0	0.684002	Inf	Inf	0.733999	1
vvo-m0560-3p	0.342001	0	0.684002	Inf	Inf	0.733999	1
vvo-m0601-5p	0.342001	0	0.684002	Inf	Inf	0.733999	1
vvo-m0780-5p	0.342001	0	0.684002	Inf	Inf	0.733999	1
vvo-m0854-3p	0.342001	0	0.684002	Inf	Inf	0.733999	1
vvo-m0988-5p	0.342001	0	0.684002	Inf	Inf	0.733999	1
vvo-m0996-5p	0.893444	0.471405	1.31548	2.79056	1.48056	0.736875	1
vvo-m0728-5p	1.53812	2.33972	0.736521	0.31479	-1.66754	0.739871	1
vvo-m0841-5p	0.849169	0.471405	1.22693	2.60272	1.38002	0.740446	1
vvo-m0963-5p	0.77232	1.29913	0.245507	0.188978	-2.40371	0.745809	1
vvo-m0384-5p	0.749749	0.324783	1.17471	3.61692	1.85476	0.749232	1
vvo-miR7735-1	0.692999	0.211283	1.17471	5.55991	2.47506	0.754793	1
vvo-m0163-5p	0.898461	0.324783	1.47214	4.53268	2.18037	0.758132	1
vvo-m0557-3p	1.13431	0.796188	1.47244	1.84936	0.887029	0.760798	1
vvo-m0315-3p	0.627146	0.324783	0.929509	2.86194	1.51699	0.76183	1
vvo-m0696-3p	0.675381	1.10525	0.245507	0.222127	-2.17054	0.763622	1
vvo-m0990-5p	0.603963	0.471405	0.736521	1.5624	0.643762	0.764474	1
vvo-m0232-5p	0.596505	0.211283	0.981727	4.6465	2.21614	0.765344	1
vvo-miR2673b-1	0.471405	0.942809	0	0	-Inf	0.767037	1
vvo-miR7516-1	0.471405	0.942809	0	0	-Inf	0.767037	1
vvo-m0400-5p	0.471405	0.942809	0	0	-Inf	0.767037	1
vvo-m0627-5p	0.471405	0.942809	0	0	-Inf	0.767037	1
vvo-m0498-3p	0.65882	1.07213	0.245507	0.22899	-2.12665	0.767694	1
vvo-m0782-5p	0.921394	0.422566	1.42022	3.36094	1.74887	0.770264	1
vvo-miR8786b-1	1.64576	1.6255	1.66603	1.02494	0.0355341	0.771427	1
vvo-miR7538-1	0.245507	0	0.491014	Inf	Inf	0.771845	1
vvo-miR949b-1	0.245507	0	0.491014	Inf	Inf	0.771845	1
vvo-m0080-3p	0.245507	0	0.491014	Inf	Inf	0.771845	1
vvo-m0172-5p	0.245507	0	0.491014	Inf	Inf	0.771845	1
vvo-m0223-3p	0.245507	0	0.491014	Inf	Inf	0.771845	1
vvo-m0369-3p	0.245507	0	0.491014	Inf	Inf	0.771845	1
vvo-m0407-3p	0.245507	0	0.491014	Inf	Inf	0.771845	1
vvo-m0451-5p	0.245507	0	0.491014	Inf	Inf	0.771845	1
vvo-m0468-5p	0.245507	0	0.491014	Inf	Inf	0.771845	1
vvo-m0522-5p	0.245507	0	0.491014	Inf	Inf	0.771845	1
vvo-m0697-3p	0.245507	0	0.491014	Inf	Inf	0.771845	1
vvo-m0720-5p	0.245507	0	0.491014	Inf	Inf	0.771845	1
vvo-m0726-5p	0.245507	0	0.491014	Inf	Inf	0.771845	1
vvo-m0727-5p	0.245507	0	0.491014	Inf	Inf	0.771845	1
vvo-m0852-3p	0.245507	0	0.491014	Inf	Inf	0.771845	1
vvo-m0994-3p	0.245507	0	0.491014	Inf	Inf	0.771845	1
vvo-m0997-3p	0.245507	0	0.491014	Inf	Inf	0.771845	1
vvo-m0004-3p	0.530652	0.324783	0.736521	2.26773	1.18125	0.773487	1
vvo-m0342-5p	0.60207	0.958633	0.245507	0.256101	-1.96521	0.782468	1
vvo-m0870-3p	0.60207	0.958633	0.245507	0.256101	-1.96521	0.782468	1
vvo-m0536-3p	0.398094	0.796188	0	0	-Inf	0.788936	1
vvo-m0846-5p	0.398094	0.796188	0	0	-Inf	0.788936	1
vvo-m0591-3p	1.73295	2.29089	1.17502	0.512909	-0.963226	0.791357	1
vvo-m0606-3p	1.73295	2.29089	1.17502	0.512909	-0.963226	0.791357	1
vvo-m0646-5p	1.64556	2.06389	1.22723	0.594623	-0.749953	0.800116	1
vvo-miR11291-1	0.341344	0.682688	0	0	-Inf	0.808869	1
vvo-miR5658-1	0.341344	0.682688	0	0	-Inf	0.808869	1
vvo-miR2094-1	0.324783	0.649566	0	0	-Inf	0.815276	1
vvo-miR393a-1	0.324783	0.649566	0	0	-Inf	0.815276	1
vvo-miR472a-1	0.324783	0.649566	0	0	-Inf	0.815276	1
vvo-m0039-5p	0.324783	0.649566	0	0	-Inf	0.815276	1
vvo-m0069-3p	0.324783	0.649566	0	0	-Inf	0.815276	1
vvo-m0102-3p	0.324783	0.649566	0	0	-Inf	0.815276	1
vvo-m0135-3p	0.324783	0.649566	0	0	-Inf	0.815276	1
vvo-m0165-3p	0.324783	0.649566	0	0	-Inf	0.815276	1
vvo-m0171-3p	0.324783	0.649566	0	0	-Inf	0.815276	1
vvo-m0286-5p	0.324783	0.649566	0	0	-Inf	0.815276	1
vvo-m0331-3p	0.324783	0.649566	0	0	-Inf	0.815276	1
vvo-m0487-3p	0.324783	0.649566	0	0	-Inf	0.815276	1
vvo-m0037-5p	1.60145	1.8352	1.3677	0.745261	-0.424182	0.825543	1
vvo-m0187-3p	0.268033	0.536066	0	0	-Inf	0.839648	1
vvo-m0198-5p	0.268033	0.536066	0	0	-Inf	0.839648	1
vvo-m0385-5p	0.268033	0.536066	0	0	-Inf	0.839648	1
vvo-m0826-5p	0.268033	0.536066	0	0	-Inf	0.839648	1
vvo-m0911-5p	3.20465	2.98929	3.42001	1.14409	0.194197	0.853684	1
vvo-m0917-5p	3.20465	2.98929	3.42001	1.14409	0.194197	0.853684	1
vvo-m0046-5p	0.796293	1.15409	0.438495	0.379948	-1.39613	0.8611	1
vvo-m0836-3p	5.96467	5.8982	6.03113	1.02254	0.0321533	0.866043	1
vvo-miR171e-1	0.211283	0.422566	0	0	-Inf	0.868562	1
vvo-miR2873b-1	0.211283	0.422566	0	0	-Inf	0.868562	1
vvo-miR482i-1	0.211283	0.422566	0	0	-Inf	0.868562	1
vvo-miR6176-1	0.211283	0.422566	0	0	-Inf	0.868562	1
vvo-miR9565-1	0.211283	0.422566	0	0	-Inf	0.868562	1
vvo-miR9778-1	0.211283	0.422566	0	0	-Inf	0.868562	1
vvo-m0074-3p	0.211283	0.422566	0	0	-Inf	0.868562	1
vvo-m0314-3p	0.211283	0.422566	0	0	-Inf	0.868562	1
vvo-m0550-5p	0.211283	0.422566	0	0	-Inf	0.868562	1
vvo-m0590-5p	0.211283	0.422566	0	0	-Inf	0.868562	1
vvo-m0640-5p	0.211283	0.422566	0	0	-Inf	0.868562	1
vvo-m0657-5p	0.211283	0.422566	0	0	-Inf	0.868562	1
vvo-m0740-3p	0.211283	0.422566	0	0	-Inf	0.868562	1
vvo-m0804-5p	0.706422	0.974349	0.438495	0.450038	-1.15188	0.873027	1
vvo-miR8148-1	0.675781	0.86085	0.490713	0.570033	-0.810882	0.877462	1
vvo-m0271-3p	7.85506	7.53963	8.17048	1.08367	0.115927	0.877921	1
vvo-m0088-5p	3.32829	3.62314	3.03343	0.837238	-0.25629	0.878916	1
vvo-m0641-3p	1.66153	1.65704	1.66603	1.00543	0.00780879	0.885198	1
vvo-m0287-5p	0.619031	0.74735	0.490713	0.656604	-0.606904	0.886245	1
vvo-m0863-5p	0.609928	0.974349	0.245507	0.25197	-1.98867	0.887728	1
vvo-m0526-5p	2.17596	1.95028	2.40165	1.23144	0.300343	0.894622	1
vvo-m0890-5p	2.17596	1.95028	2.40165	1.23144	0.300343	0.894622	1
vvo-m0648-5p	1.27244	1.07213	1.47274	1.37366	0.458021	0.894909	1
vvo-m0431-3p	1.35938	1.10525	1.61351	1.45985	0.545825	0.897003	1
vvo-m0278-5p	1.30346	1.6255	0.981426	0.60377	-0.727929	0.89908	1
vvo-m0424-3p	1.11417	1.29913	0.929208	0.715252	-0.483476	0.912828	1
vvo-m0389-5p	1.3178	1.26759	1.368	1.07921	0.109981	0.915841	1
vvo-m0868-5p	0.579544	0.422566	0.736521	1.74297	0.801549	0.921541	1
vvo-m0700-5p	0.676038	0.422566	0.929509	2.19968	1.13729	0.924409	1
vvo-m0333-5p	0.732788	0.536066	0.929509	1.73394	0.794057	0.925884	1
vvo-miR3701h-1	0.82475	0.422566	1.22693	2.90353	1.53781	0.928005	1
vvo-m0713-5p	0.82475	0.422566	1.22693	2.90353	1.53781	0.928005	1
vvo-m0041-3p	0.838324	1.18563	0.491014	0.414137	-1.27182	0.938301	1
vvo-m0364-5p	1.59523	1.77054	1.41992	0.801972	-0.318377	0.939448	1
vvo-m0123-3p	0.821317	0.958633	0.684002	0.713518	-0.486978	0.94015	1
vvo-m0152-5p	0.351149	0.211283	0.491014	2.32396	1.21659	0.944148	1
vvo-m0690-3p	0.351149	0.211283	0.491014	2.32396	1.21659	0.944148	1
vvo-m0733-5p	0.407899	0.324783	0.491014	1.51182	0.596288	0.945567	1
vvo-m1003-5p	0.407899	0.324783	0.491014	1.51182	0.596288	0.945567	1
vvo-m0099-3p	0.447643	0.211283	0.684002	3.23737	1.69482	0.946451	1
vvo-m0461-3p	0.447643	0.211283	0.684002	3.23737	1.69482	0.946451	1
vvo-m0681-3p	0.447643	0.211283	0.684002	3.23737	1.69482	0.946451	1
vvo-m0607-5p	0.473752	0.211283	0.73622	3.48452	1.80096	0.946989	1
vvo-m0698-5p	0.473752	0.211283	0.73622	3.48452	1.80096	0.946989	1
vvo-m0422-3p	0.530502	0.324783	0.73622	2.26681	1.18066	0.948058	1
vvo-m0504-3p	0.530502	0.324783	0.73622	2.26681	1.18066	0.948058	1
vvo-miR7981e-1	0.544136	0.211283	0.876989	4.15078	2.05338	0.948297	1
vvo-m0905-5p	0.570245	0.211283	0.929208	4.39792	2.13682	0.948736	1
vvo-m0441-5p	0.577703	0.471405	0.684002	1.45099	0.537035	0.948857	1
vvo-m0944-3p	0.674197	0.471405	0.876989	1.86038	0.895594	0.95028	1
vvo-m0937-5p	81.6733	83.3311	80.0154	0.960211	-0.0585765	0.957849	1
vvo-m0300-5p	22.7748	20.8956	24.654	1.17987	0.238623	0.965847	1
vvo-m0604-3p	1.82362	1.98182	1.66543	0.840353	-0.250933	0.972372	1
vvo-m0610-3p	1.82362	1.98182	1.66543	0.840353	-0.250933	0.972372	1
vvo-m0778-3p	1.82362	1.98182	1.66543	0.840353	-0.250933	0.972372	1
vvo-m0779-3p	1.82362	1.98182	1.66543	0.840353	-0.250933	0.972372	1
vvo-miR1129-1	0.122754	0	0.245507	Inf	Inf	0.975827	1
vvo-miR11465-1	0.122754	0	0.245507	Inf	Inf	0.975827	1
vvo-miR159d-1	0.122754	0	0.245507	Inf	Inf	0.975827	1
vvo-miR162-1	0.122754	0	0.245507	Inf	Inf	0.975827	1
vvo-miR2948-1	0.122754	0	0.245507	Inf	Inf	0.975827	1
vvo-miR395n-1	0.122754	0	0.245507	Inf	Inf	0.975827	1
vvo-miR399b-2	0.122754	0	0.245507	Inf	Inf	0.975827	1
vvo-miR419-1	0.122754	0	0.245507	Inf	Inf	0.975827	1
vvo-miR5269a-1	0.122754	0	0.245507	Inf	Inf	0.975827	1
vvo-miR5293-1	0.122754	0	0.245507	Inf	Inf	0.975827	1
vvo-miR530-1	0.122754	0	0.245507	Inf	Inf	0.975827	1
vvo-miR5749-1	0.122754	0	0.245507	Inf	Inf	0.975827	1
vvo-miR6233-1	0.122754	0	0.245507	Inf	Inf	0.975827	1
vvo-miR7504g-1	0.122754	0	0.245507	Inf	Inf	0.975827	1
vvo-miR7760-2	0.122754	0	0.245507	Inf	Inf	0.975827	1
vvo-miR7775-1	0.122754	0	0.245507	Inf	Inf	0.975827	1
vvo-miR8167f-1	0.122754	0	0.245507	Inf	Inf	0.975827	1
vvo-miR9411-1	0.122754	0	0.245507	Inf	Inf	0.975827	1
vvo-miR9481a-1	0.122754	0	0.245507	Inf	Inf	0.975827	1
vvo-miR9760-1	0.122754	0	0.245507	Inf	Inf	0.975827	1
vvo-m0025-3p	0.122754	0	0.245507	Inf	Inf	0.975827	1
vvo-m0028-3p	0.122754	0	0.245507	Inf	Inf	0.975827	1
vvo-m0038-5p	0.122754	0	0.245507	Inf	Inf	0.975827	1
vvo-m0050-5p	0.122754	0	0.245507	Inf	Inf	0.975827	1
vvo-m0089-5p	0.122754	0	0.245507	Inf	Inf	0.975827	1
vvo-m0097-3p	0.122754	0	0.245507	Inf	Inf	0.975827	1
vvo-m0098-3p	0.122754	0	0.245507	Inf	Inf	0.975827	1
vvo-m0128-5p	0.122754	0	0.245507	Inf	Inf	0.975827	1
vvo-m0139-5p	0.122754	0	0.245507	Inf	Inf	0.975827	1
vvo-m0146-3p	0.122754	0	0.245507	Inf	Inf	0.975827	1
vvo-m0156-5p	0.122754	0	0.245507	Inf	Inf	0.975827	1
vvo-m0177-5p	0.122754	0	0.245507	Inf	Inf	0.975827	1
vvo-m0184-3p	0.122754	0	0.245507	Inf	Inf	0.975827	1
vvo-m0218-5p	0.122754	0	0.245507	Inf	Inf	0.975827	1
vvo-m0233-3p	0.122754	0	0.245507	Inf	Inf	0.975827	1
vvo-m0235-3p	0.122754	0	0.245507	Inf	Inf	0.975827	1
vvo-m0249-5p	0.122754	0	0.245507	Inf	Inf	0.975827	1
vvo-m0252-3p	0.122754	0	0.245507	Inf	Inf	0.975827	1
vvo-m0280-3p	0.122754	0	0.245507	Inf	Inf	0.975827	1
vvo-m0293-5p	0.122754	0	0.245507	Inf	Inf	0.975827	1
vvo-m0348-5p	0.122754	0	0.245507	Inf	Inf	0.975827	1
vvo-m0366-5p	0.122754	0	0.245507	Inf	Inf	0.975827	1
vvo-m0370-5p	0.122754	0	0.245507	Inf	Inf	0.975827	1
vvo-m0403-3p	0.122754	0	0.245507	Inf	Inf	0.975827	1
vvo-m0444-5p	0.122754	0	0.245507	Inf	Inf	0.975827	1
vvo-m0449-3p	0.122754	0	0.245507	Inf	Inf	0.975827	1
vvo-m0475-5p	0.122754	0	0.245507	Inf	Inf	0.975827	1
vvo-m0477-5p	0.122754	0	0.245507	Inf	Inf	0.975827	1
vvo-m0509-5p	0.122754	0	0.245507	Inf	Inf	0.975827	1
vvo-m0511-5p	0.122754	0	0.245507	Inf	Inf	0.975827	1
vvo-m0518-3p	0.122754	0	0.245507	Inf	Inf	0.975827	1
vvo-m0529-5p	0.122754	0	0.245507	Inf	Inf	0.975827	1
vvo-m0565-3p	0.122754	0	0.245507	Inf	Inf	0.975827	1
vvo-m0579-5p	0.122754	0	0.245507	Inf	Inf	0.975827	1
vvo-m0587-5p	0.122754	0	0.245507	Inf	Inf	0.975827	1
vvo-m0588-3p	0.122754	0	0.245507	Inf	Inf	0.975827	1
vvo-m0597-3p	0.122754	0	0.245507	Inf	Inf	0.975827	1
vvo-m0618-5p	0.122754	0	0.245507	Inf	Inf	0.975827	1
vvo-m0634-5p	0.122754	0	0.245507	Inf	Inf	0.975827	1
vvo-m0647-5p	0.122754	0	0.245507	Inf	Inf	0.975827	1
vvo-m0670-3p	0.122754	0	0.245507	Inf	Inf	0.975827	1
vvo-m0680-5p	0.122754	0	0.245507	Inf	Inf	0.975827	1
vvo-m0702-3p	0.122754	0	0.245507	Inf	Inf	0.975827	1
vvo-m0767-3p	0.122754	0	0.245507	Inf	Inf	0.975827	1
vvo-m0774-3p	0.122754	0	0.245507	Inf	Inf	0.975827	1
vvo-m0806-5p	0.122754	0	0.245507	Inf	Inf	0.975827	1
vvo-m0840-5p	0.122754	0	0.245507	Inf	Inf	0.975827	1
vvo-m0891-5p	0.122754	0	0.245507	Inf	Inf	0.975827	1
vvo-m0894-5p	0.122754	0	0.245507	Inf	Inf	0.975827	1
vvo-m0930-3p	0.122754	0	0.245507	Inf	Inf	0.975827	1
vvo-m0940-5p	0.122754	0	0.245507	Inf	Inf	0.975827	1
vvo-m0947-5p	0.122754	0	0.245507	Inf	Inf	0.975827	1
vvo-m0949-5p	0.122754	0	0.245507	Inf	Inf	0.975827	1
vvo-m0960-5p	0.122754	0	0.245507	Inf	Inf	0.975827	1
vvo-m0961-5p	0.122754	0	0.245507	Inf	Inf	0.975827	1
vvo-m0966-5p	0.122754	0	0.245507	Inf	Inf	0.975827	1
vvo-m0974-5p	0.122754	0	0.245507	Inf	Inf	0.975827	1
vvo-m1022-5p	0.122754	0	0.245507	Inf	Inf	0.975827	1
vvo-miR10439-1	0.219247	0	0.438495	Inf	Inf	0.975874	1
vvo-miR11002c-1	0.219247	0	0.438495	Inf	Inf	0.975874	1
vvo-miR319j-1	0.219247	0	0.438495	Inf	Inf	0.975874	1
vvo-miR5377b-1	0.219247	0	0.438495	Inf	Inf	0.975874	1
vvo-miR5502-1	0.219247	0	0.438495	Inf	Inf	0.975874	1
vvo-miR7752-1	0.219247	0	0.438495	Inf	Inf	0.975874	1
vvo-miR7772-1	0.219247	0	0.438495	Inf	Inf	0.975874	1
vvo-miR7980b-1	0.219247	0	0.438495	Inf	Inf	0.975874	1
vvo-miR820c-1	0.219247	0	0.438495	Inf	Inf	0.975874	1
vvo-miR8724-1	0.219247	0	0.438495	Inf	Inf	0.975874	1
vvo-miR902l-1	0.219247	0	0.438495	Inf	Inf	0.975874	1
vvo-m0016-3p	0.219247	0	0.438495	Inf	Inf	0.975874	1
vvo-m0040-5p	0.219247	0	0.438495	Inf	Inf	0.975874	1
vvo-m0072-3p	0.219247	0	0.438495	Inf	Inf	0.975874	1
vvo-m0087-3p	0.219247	0	0.438495	Inf	Inf	0.975874	1
vvo-m0091-3p	0.219247	0	0.438495	Inf	Inf	0.975874	1
vvo-m0130-5p	0.219247	0	0.438495	Inf	Inf	0.975874	1
vvo-m0138-5p	0.219247	0	0.438495	Inf	Inf	0.975874	1
vvo-m0166-3p	0.219247	0	0.438495	Inf	Inf	0.975874	1
vvo-m0173-5p	0.219247	0	0.438495	Inf	Inf	0.975874	1
vvo-m0181-3p	0.219247	0	0.438495	Inf	Inf	0.975874	1
vvo-m0195-5p	0.219247	0	0.438495	Inf	Inf	0.975874	1
vvo-m0196-5p	0.219247	0	0.438495	Inf	Inf	0.975874	1
vvo-m0313-5p	0.219247	0	0.438495	Inf	Inf	0.975874	1
vvo-m0429-3p	0.219247	0	0.438495	Inf	Inf	0.975874	1
vvo-m0470-3p	0.219247	0	0.438495	Inf	Inf	0.975874	1
vvo-m0484-3p	0.219247	0	0.438495	Inf	Inf	0.975874	1
vvo-m0574-3p	0.219247	0	0.438495	Inf	Inf	0.975874	1
vvo-m0701-5p	0.219247	0	0.438495	Inf	Inf	0.975874	1
vvo-m0784-3p	0.219247	0	0.438495	Inf	Inf	0.975874	1
vvo-m0789-3p	0.219247	0	0.438495	Inf	Inf	0.975874	1
vvo-m0838-3p	0.219247	0	0.438495	Inf	Inf	0.975874	1
vvo-m0858-3p	0.219247	0	0.438495	Inf	Inf	0.975874	1
vvo-m0871-3p	0.219247	0	0.438495	Inf	Inf	0.975874	1
vvo-m0989-3p	0.219247	0	0.438495	Inf	Inf	0.975874	1
vvo-m1000-5p	0.219247	0	0.438495	Inf	Inf	0.975874	1
vvo-miR10416-1	0.245356	0	0.490713	Inf	Inf	0.975887	1
vvo-miR10529-1	0.245356	0	0.490713	Inf	Inf	0.975887	1
vvo-miR11520-1	0.245356	0	0.490713	Inf	Inf	0.975887	1
vvo-miR159-1	0.245356	0	0.490713	Inf	Inf	0.975887	1
vvo-miR4372-1	0.245356	0	0.490713	Inf	Inf	0.975887	1
vvo-miR4378a-1	0.245356	0	0.490713	Inf	Inf	0.975887	1
vvo-miR5283-1	0.245356	0	0.490713	Inf	Inf	0.975887	1
vvo-miR7985-1	0.245356	0	0.490713	Inf	Inf	0.975887	1
vvo-miR9738-1	0.245356	0	0.490713	Inf	Inf	0.975887	1
vvo-m0033-3p	0.245356	0	0.490713	Inf	Inf	0.975887	1
vvo-m0068-3p	0.245356	0	0.490713	Inf	Inf	0.975887	1
vvo-m0111-3p	0.245356	0	0.490713	Inf	Inf	0.975887	1
vvo-m0297-3p	0.245356	0	0.490713	Inf	Inf	0.975887	1
vvo-m0350-3p	0.245356	0	0.490713	Inf	Inf	0.975887	1
vvo-m0470-5p	0.245356	0	0.490713	Inf	Inf	0.975887	1
vvo-m0489-3p	0.245356	0	0.490713	Inf	Inf	0.975887	1
vvo-m0507-5p	0.245356	0	0.490713	Inf	Inf	0.975887	1
vvo-m0582-5p	0.245356	0	0.490713	Inf	Inf	0.975887	1
vvo-m0585-5p	0.245356	0	0.490713	Inf	Inf	0.975887	1
vvo-m0672-5p	0.245356	0	0.490713	Inf	Inf	0.975887	1
vvo-m0735-3p	0.245356	0	0.490713	Inf	Inf	0.975887	1
vvo-m0763-5p	0.245356	0	0.490713	Inf	Inf	0.975887	1
vvo-m0775-5p	0.245356	0	0.490713	Inf	Inf	0.975887	1
vvo-m0840-3p	0.245356	0	0.490713	Inf	Inf	0.975887	1
vvo-m0972-3p	0.245356	0	0.490713	Inf	Inf	0.975887	1
vvo-m1020-3p	0.245356	0	0.490713	Inf	Inf	0.975887	1
vvo-miR11305-1	0.105642	0.211283	0	0	-Inf	1	1
vvo-miR11480-1	0.162392	0.324783	0	0	-Inf	1	1
vvo-miR11511-1	0.105642	0.211283	0	0	-Inf	1	1
vvo-miR11568-1	0.105642	0.211283	0	0	-Inf	1	1
vvo-miR12140-1	0.105642	0.211283	0	0	-Inf	1	1
vvo-miR12164-1	0.105642	0.211283	0	0	-Inf	1	1
vvo-miR1520p-1	0.235702	0.471405	0	0	-Inf	1	1
vvo-miR163-1	0.162392	0.324783	0	0	-Inf	1	1
vvo-miR1861c-1	0.162392	0.324783	0	0	-Inf	1	1
vvo-miR408-1	0.235702	0.471405	0	0	-Inf	1	1
vvo-miR408-3	0.105642	0.211283	0	0	-Inf	1	1
vvo-miR4250-1	0.683345	0.682688	0.684002	1.00192	0.00277429	1	1
vvo-miR4346-1	0.105642	0.211283	0	0	-Inf	1	1
vvo-miR4377-1	0.228395	0.211283	0.245507	1.16198	0.216587	1	1
vvo-miR4387c-1	0.407748	0.324783	0.490713	1.51089	0.595403	1	1
vvo-miR474a-1	0.105642	0.211283	0	0	-Inf	1	1
vvo-miR482b-1	0.105642	0.211283	0	0	-Inf	1	1
vvo-miR482b-2	0.235702	0.471405	0	0	-Inf	1	1
vvo-miR5052-1	0.390787	0.536066	0.245507	0.457979	-1.12665	1	1
vvo-miR5055-1	0.162392	0.324783	0	0	-Inf	1	1
vvo-miR5160-1	0.716761	0.942809	0.490713	0.52048	-0.942086	1	1
vvo-miR5224a-1	0.105642	0.211283	0	0	-Inf	1	1
vvo-miR5243-1	0.105642	0.211283	0	0	-Inf	1	1
vvo-miR5554c-1	0.105642	0.211283	0	0	-Inf	1	1
vvo-miR5829-1	0.105642	0.211283	0	0	-Inf	1	1
vvo-miR6184-1	0.162392	0.324783	0	0	-Inf	1	1
vvo-miR7130-1	0.105642	0.211283	0	0	-Inf	1	1
vvo-miR7707-1	0.560591	0.682688	0.438495	0.642306	-0.638667	1	1
vvo-miR7732-1	0.105642	0.211283	0	0	-Inf	1	1
vvo-miR7735-2	0.235702	0.471405	0	0	-Inf	1	1
vvo-miR8151-1	0.162392	0.324783	0	0	-Inf	1	1
vvo-miR8615-1	0.895179	0.86085	0.929509	1.07976	0.110708	1	1
vvo-miR8657b-1	0.235702	0.471405	0	0	-Inf	1	1
vvo-miR8674a-1	0.162392	0.324783	0	0	-Inf	1	1
vvo-miR8692-1	0.105642	0.211283	0	0	-Inf	1	1
vvo-miR8747-1	0.162392	0.324783	0	0	-Inf	1	1
vvo-miR8774-1	0.235702	0.471405	0	0	-Inf	1	1
vvo-miR9495-1	0.235702	0.471405	0	0	-Inf	1	1
vvo-miR9561-1	0.105642	0.211283	0	0	-Inf	1	1
vvo-m0010-5p	0.228395	0.211283	0.245507	1.16198	0.216587	1	1
vvo-m0021-5p	0.105642	0.211283	0	0	-Inf	1	1
vvo-m0030-5p	0.162392	0.324783	0	0	-Inf	1	1
vvo-m0030-3p	0.105642	0.211283	0	0	-Inf	1	1
vvo-m0044-5p	0.836588	0.796188	0.876989	1.10149	0.139451	1	1
vvo-m0054-5p	0.105642	0.211283	0	0	-Inf	1	1
vvo-m0056-5p	0.54403	0.649566	0.438495	0.675058	-0.566918	1	1
vvo-m0066-3p	0.228395	0.211283	0.245507	1.16198	0.216587	1	1
vvo-m0069-5p	0.758746	0.536066	0.981426	1.83079	0.872468	1	1
vvo-m0075-3p	0.162392	0.324783	0	0	-Inf	1	1
vvo-m0083-5p	0.235702	0.471405	0	0	-Inf	1	1
vvo-m0094-5p	0.162392	0.324783	0	0	-Inf	1	1
vvo-m0094-3p	0.162392	0.324783	0	0	-Inf	1	1
vvo-m0097-5p	0.235702	0.471405	0	0	-Inf	1	1
vvo-m0105-3p	0.350998	0.211283	0.490713	2.32254	1.2157	1	1
vvo-m0106-3p	0.324889	0.211283	0.438495	2.07539	1.05338	1	1
vvo-m0108-5p	0.105642	0.211283	0	0	-Inf	1	1
vvo-m0118-5p	0.235702	0.471405	0	0	-Inf	1	1
vvo-m0122-5p	0.105642	0.211283	0	0	-Inf	1	1
vvo-m0128-3p	0.105642	0.211283	0	0	-Inf	1	1
vvo-m0131-5p	0.228395	0.211283	0.245507	1.16198	0.216587	1	1
vvo-m0137-5p	0.235702	0.471405	0	0	-Inf	1	1
vvo-m0140-5p	0.45679	0.422566	0.491014	1.16198	0.216587	1	1
vvo-m0169-3p	0.690652	0.942809	0.438495	0.465094	-1.10441	1	1
vvo-m0181-5p	0.105642	0.211283	0	0	-Inf	1	1
vvo-m0189-5p	0.105642	0.211283	0	0	-Inf	1	1
vvo-m0205-3p	0.162392	0.324783	0	0	-Inf	1	1
vvo-m0214-5p	0.235702	0.471405	0	0	-Inf	1	1
vvo-m0214-3p	0.105642	0.211283	0	0	-Inf	1	1
vvo-m0225-3p	0.162392	0.324783	0	0	-Inf	1	1
vvo-m0227-5p	0.228395	0.211283	0.245507	1.16198	0.216587	1	1
vvo-m0235-5p	0.666784	0.649566	0.684002	1.05301	0.0745234	1	1
vvo-m0256-5p	0.235702	0.471405	0	0	-Inf	1	1
vvo-m0261-5p	1.59677	1.52782	1.66573	1.09026	0.124679	1	1
vvo-m0264-5p	0.162392	0.324783	0	0	-Inf	1	1
vvo-m0268-3p	0.235702	0.471405	0	0	-Inf	1	1
vvo-m0270-3p	0.334037	0.422566	0.245507	0.580991	-0.783413	1	1
vvo-m0279-3p	0.235702	0.471405	0	0	-Inf	1	1
vvo-m0291-5p	0.285145	0.324783	0.245507	0.755911	-0.403712	1	1
vvo-m0292-5p	0.716912	0.942809	0.491014	0.520799	-0.9412	1	1
vvo-m0299-3p	0.381639	0.324783	0.438495	1.35012	0.433082	1	1
vvo-m0308-3p	0.228395	0.211283	0.245507	1.16198	0.216587	1	1
vvo-m0313-3p	0.235702	0.471405	0	0	-Inf	1	1
vvo-m0323-5p	0.105642	0.211283	0	0	-Inf	1	1
vvo-m0335-5p	5.13487	4.7458	5.52393	1.16396	0.219044	1	1
vvo-m0340-3p	0.690652	0.942809	0.438495	0.465094	-1.10441	1	1
vvo-m0341-5p	0.162392	0.324783	0	0	-Inf	1	1
vvo-m0377-5p	0.105642	0.211283	0	0	-Inf	1	1
vvo-m0382-3p	0.675932	0.86085	0.491014	0.570383	-0.809996	1	1
vvo-m0388-5p	0.334037	0.422566	0.245507	0.580991	-0.783413	1	1
vvo-m0394-5p	0.390787	0.536066	0.245507	0.457979	-1.12665	1	1
vvo-m0395-5p	0.407748	0.324783	0.490713	1.51089	0.595403	1	1
vvo-m0397-5p	0.381639	0.324783	0.438495	1.35012	0.433082	1	1
vvo-m0406-5p	0.105642	0.211283	0	0	-Inf	1	1
vvo-m0407-5p	0.235702	0.471405	0	0	-Inf	1	1
vvo-m0408-5p	2.92581	2.71345	3.13817	1.15652	0.209793	1	1
vvo-m0413-3p	0.51354	0.536066	0.491014	0.915958	-0.126647	1	1
vvo-m0414-5p	0.105642	0.211283	0	0	-Inf	1	1
vvo-m0422-5p	0.235702	0.471405	0	0	-Inf	1	1
vvo-m0427-3p	0.162392	0.324783	0	0	-Inf	1	1
vvo-m0435-3p	0.447537	0.649566	0.245507	0.377956	-1.40371	1	1
vvo-m0437-3p	0.162392	0.324783	0	0	-Inf	1	1
vvo-m0442-3p	0.235702	0.471405	0	0	-Inf	1	1
vvo-m0445-3p	0.162392	0.324783	0	0	-Inf	1	1
vvo-m0450-5p	0.162392	0.324783	0	0	-Inf	1	1
vvo-m0450-3p	0.162392	0.324783	0	0	-Inf	1	1
vvo-m0465-5p	1.62119	1.57666	1.66573	1.05649	0.0792834	1	1
vvo-m0466-5p	0.235702	0.471405	0	0	-Inf	1	1
vvo-m0485-5p	0.105642	0.211283	0	0	-Inf	1	1
vvo-m0504-5p	0.105642	0.211283	0	0	-Inf	1	1
vvo-m0508-5p	0.285145	0.324783	0.245507	0.755911	-0.403712	1	1
vvo-m0514-3p	0.235702	0.471405	0	0	-Inf	1	1
vvo-m0515-3p	2.77634	2.95775	2.59494	0.877334	-0.188801	1	1
vvo-m0522-3p	0.105642	0.211283	0	0	-Inf	1	1
vvo-m0530-5p	0.162392	0.324783	0	0	-Inf	1	1
vvo-m0539-3p	0.481059	0.471405	0.490713	1.04096	0.0579138	1	1
vvo-m0541-3p	0.235702	0.471405	0	0	-Inf	1	1
vvo-m0555-3p	1.36036	1.739	0.981727	0.564537	-0.824861	1	1
vvo-m0574-5p	0.105642	0.211283	0	0	-Inf	1	1
vvo-m0589-5p	0.732682	0.974349	0.491014	0.503941	-0.988674	1	1
vvo-m0599-3p	0.105642	0.211283	0	0	-Inf	1	1
vvo-m0611-5p	0.105642	0.211283	0	0	-Inf	1	1
vvo-m0627-3p	0.45664	0.422566	0.490713	1.16127	0.215701	1	1
vvo-m0629-3p	0.447537	0.649566	0.245507	0.377956	-1.40371	1	1
vvo-m0636-3p	0.790827	0.845133	0.736521	0.871486	-0.198451	1	1
vvo-m0649-5p	0.45495	0.471405	0.438495	0.930188	-0.104406	1	1
vvo-m0656-5p	0.381639	0.324783	0.438495	1.35012	0.433082	1	1
vvo-m0658-5p	0.105642	0.211283	0	0	-Inf	1	1
vvo-m0668-3p	0.162392	0.324783	0	0	-Inf	1	1
vvo-m0671-5p	0.162392	0.324783	0	0	-Inf	1	1
vvo-m0676-5p	0.105642	0.211283	0	0	-Inf	1	1
vvo-m0680-3p	0.324889	0.211283	0.438495	2.07539	1.05338	1	1
vvo-m0685-5p	0.162392	0.324783	0	0	-Inf	1	1
vvo-m0686-5p	0.45495	0.471405	0.438495	0.930188	-0.104406	1	1
vvo-m0689-3p	0.51354	0.536066	0.491014	0.915958	-0.126647	1	1
vvo-m0712-3p	0.91343	0.845133	0.981727	1.16162	0.216144	1	1
vvo-m0746-5p	0.105642	0.211283	0	0	-Inf	1	1
vvo-m0762-3p	0.285145	0.324783	0.245507	0.755911	-0.403712	1	1
vvo-m0765-5p	0.447537	0.649566	0.245507	0.377956	-1.40371	1	1
vvo-m0765-3p	0.235702	0.471405	0	0	-Inf	1	1
vvo-m0781-5p	0.285145	0.324783	0.245507	0.755911	-0.403712	1	1
vvo-m0781-3p	0.45495	0.471405	0.438495	0.930188	-0.104406	1	1
vvo-m0782-3p	0.162392	0.324783	0	0	-Inf	1	1
vvo-m0786-5p	0.54403	0.649566	0.438495	0.675058	-0.566918	1	1
vvo-m0794-3p	0.235702	0.471405	0	0	-Inf	1	1
vvo-m0823-5p	5.37057	5.2172	5.52393	1.05879	0.0824184	1	1
vvo-m0835-3p	0.235702	0.471405	0	0	-Inf	1	1
vvo-m0849-5p	0.45664	0.422566	0.490713	1.16127	0.215701	1	1
vvo-m0855-5p	0.105642	0.211283	0	0	-Inf	1	1
vvo-m0867-3p	0.235702	0.471405	0	0	-Inf	1	1
vvo-m0875-5p	0.105642	0.211283	0	0	-Inf	1	1
vvo-m0881-5p	0.334037	0.422566	0.245507	0.580991	-0.783413	1	1
vvo-m0885-3p	0.162392	0.324783	0	0	-Inf	1	1
vvo-m0889-3p	0.105642	0.211283	0	0	-Inf	1	1
vvo-m0895-5p	0.162392	0.324783	0	0	-Inf	1	1
vvo-m0903-5p	0.105642	0.211283	0	0	-Inf	1	1
vvo-m0911-3p	0.324889	0.211283	0.438495	2.07539	1.05338	1	1
vvo-m0913-3p	0.586851	0.682688	0.491014	0.719237	-0.475461	1	1
vvo-m0917-3p	0.324889	0.211283	0.438495	2.07539	1.05338	1	1
vvo-m0936-5p	0.105642	0.211283	0	0	-Inf	1	1
vvo-m0939-5p	0.57014	0.649566	0.490713	0.755447	-0.404597	1	1
vvo-m0951-3p	0.105642	0.211283	0	0	-Inf	1	1
vvo-m0959-5p	0.162392	0.324783	0	0	-Inf	1	1
vvo-m0965-3p	1.18763	1.44575	0.929509	0.642923	-0.637281	1	1
vvo-m0979-5p	0.105642	0.211283	0	0	-Inf	1	1
vvo-m0980-5p	1.16148	1.00747	1.31548	1.30573	0.384856	1	1
vvo-m0986-3p	0.162392	0.324783	0	0	-Inf	1	1
vvo-m0995-5p	0.105642	0.211283	0	0	-Inf	1	1
vvo-m1000-3p	0.162392	0.324783	0	0	-Inf	1	1
vvo-m1010-3p	0.928595	1.12097	0.73622	0.65677	-0.60654	1	1
vvo-m1019-5p	0.162392	0.324783	0	0	-Inf	1	1
vvo-m1020-5p	0.162392	0.324783	0	0	-Inf	1	1
