# Supplementary material for: Chilling Stress Triggers VvAgo1-Mediated miRNA-Like RNA Biogenesis in Volvariella volvacea
Source: Front Microbiol. 2020 Sep 15;11:523593. doi: 10.3389/fmicb.2020.523593 (PMC7522536; doi:10.3389/fmicb.2020.523593)
Supplement: TABLE S1 — Primers used for qPCR. [file Data_Sheet_1.zip › Table 12.xlsx]

## Sheet: Table S12
Table S12 Target genes of total significantly differently expressed milRNAs
miRNA	Target	gene	Start	End	Length	GO	KEGG	eggNOG	eggNOG_Category	Swissprot	NR
vvo-m0052-3p	VVO_00335.t	VVO_00335	1066749	1069186	2437	-	-	opiNOG18210;KOG0440	D	sp|O74558|MOB2_SCHPO Maintenance of ploidy protein mob2 OS=Schizosaccharomyces pombe (strain 972 / ATCC 24843) GN=mob2 PE=1 SV=1	gi|1012964599|gb|KYQ39353.1| Maintenance of ploidy protein mob2, partial [Hypsizygus marmoreus]
vvo-m0052-3p	VVO_00788.t	VVO_00788	2477115	2478967	1852	-	-	agarNOG08880	S	-	gi|749902766|gb|KIJ70231.1| hypothetical protein HYDPIDRAFT_77354 [Hydnomerulius pinastri MD-312]
vvo-m0052-3p	VVO_00796.t	VVO_00796	2496489	2499833	3344	GO:0044424;GO:0008152;GO:0016491	K00380	treNOG06875;opiNOG02558	E	sp|P39692|MET10_YEAST Sulfite reductase [NADPH] flavoprotein component OS=Saccharomyces cerevisiae (strain ATCC 204508 / S288c) GN=MET10 PE=1 SV=2	gi|1012967707|gb|KYQ42452.1| Sulfite reductase [NADPH] flavoprotein component [Hypsizygus marmoreus]
vvo-m0052-3p	VVO_00846.t	VVO_00846	2628413	2632531	4118	GO:0000166;GO:0003676	-	opiNOG35400	J	sp|Q6C347|FAL1_YARLI ATP-dependent RNA helicase FAL1 OS=Yarrowia lipolytica (strain CLIB 122 / E 150) GN=FAL1 PE=3 SV=1	gi|1012967631|gb|KYQ42376.1| ATP-dependent RNA helicase eIF4A [Hypsizygus marmoreus]
vvo-m0052-3p	VVO_08753.t	VVO_08753	490442	491815	1373	-	-	agaNOG06121	S	-	gi|761941669|gb|KIY61748.1| hypothetical protein CYLTODRAFT_427358 [Cylindrobasidium torrendii FP15055 ss-10]
vvo-m0052-3p	VVO_08934.t	VVO_08934	453510	455011	1501	GO:0016020;GO:0006865;GO:0055085	-	opiNOG13743	E	sp|P32837|UGA4_YEAST GABA-specific permease OS=Saccharomyces cerevisiae (strain ATCC 204508 / S288c) GN=UGA4 PE=1 SV=1	gi|597940881|ref|XP_007324784.1| hypothetical protein SERLADRAFT_375137 [Serpula lacrymans var. lacrymans S7.9] &gt;gi|336364471|gb|EGN92829.1| hypothetical protein SERLA73DRAFT_127192 [Serpula lacrymans var. lacrymans S7.3] &gt;gi|336377341|gb|EGO18504.1| hypothetical protein SERLADRAFT_375137 [Serpula lacrymans var. lacrymans S7.9]
vvo-m0308-3p	VVO_01192.t	VVO_01192	3592526	3598725	6199	GO:0005488	-	agaNOG00453;opiNOG20527	O	sp|P0CE10|Y4102_ARATH Putative uncharacterized protein At4g01020, chloroplastic OS=Arabidopsis thaliana GN=At4g01020 PE=4 SV=1	gi|1012957915|gb|KYQ32710.1| hypothetical protein Hypma_13432 [Hypsizygus marmoreus]
vvo-m0308-3p	VVO_09260.t	VVO_09260	408899	416768	7869	-	-	-	-	-	-
vvo-m0331-3p	VVO_02898.t	VVO_02898	2060599	2063019	2420	GO:0005946;GO:0005829;GO:0034599;GO:0003825;GO:0090441;GO:0042802	K00697	opiNOG01044	G	sp|P40387|TPS1_SCHPO Alpha,alpha-trehalose-phosphate synthase [UDP-forming] OS=Schizosaccharomyces pombe (strain 972 / ATCC 24843) GN=tps1 PE=1 SV=2	gi|749899135|gb|KIJ66704.1| glycosyltransferase family 20 protein [Hydnomerulius pinastri MD-312]
vvo-m0331-3p	VVO_08465.t	VVO_08465	139927	141651	1724	-	-	agarNOG09397	S	-	gi|1012957374|gb|KYQ32178.1| hypothetical protein Hypma_13981 [Hypsizygus marmoreus]
vvo-m0385-5p	VVO_10371.t	VVO_10371	91690	95240	3550	-	-	agaNOG04101;opiNOG55307	SO	-	gi|750946269|gb|KIK04169.1| hypothetical protein K443DRAFT_431696 [Laccaria amethystina LaAM-08-1]
vvo-m0390-3p	VVO_04384.t	VVO_04384	256914	259544	2630	-	-	opiNOG01931;treNOG04014	R	sp|Q05654|RTF21_SCHPO Retrotransposable element Tf2 155 kDa protein type 1 OS=Schizosaccharomyces pombe (strain 972 / ATCC 24843) GN=Tf2-1 PE=4 SV=1	gi|691792454|emb|CDO72200.1| hypothetical protein BN946_scf184970.g52 [Trametes cinnabarina]
vvo-m0390-3p	VVO_04549.t	VVO_04549	825302	828568	3266	-	-	sordNOG09800;opiNOG01931	RB	sp|P20825|POL2_DROME Retrovirus-related Pol polyprotein from transposon 297 OS=Drosophila melanogaster GN=pol PE=4 SV=1	gi|691792454|emb|CDO72200.1| hypothetical protein BN946_scf184970.g52 [Trametes cinnabarina]
vvo-m0390-3p	VVO_04737.t	VVO_04737	40065	41716	1651	-	-	opiNOG01931;opiNOG37886	SR	-	gi|751171924|gb|KIL57987.1| hypothetical protein M378DRAFT_15858 [Amanita muscaria Koide BX008]
vvo-m0390-3p	VVO_05220.t	VVO_05220	164833	167434	2601	GO:0016021	-	pleNOG02526;opiNOG12773	SR	-	gi|763727450|gb|KJA24867.1| hypothetical protein HYPSUDRAFT_85694 [Hypholoma sublateritium FD-334 SS-4]
vvo-m0390-3p	VVO_05793.t	VVO_05793	786495	791890	5395	-	-	opiNOG01931;treNOG04014	R	sp|Q05654|RTF21_SCHPO Retrotransposable element Tf2 155 kDa protein type 1 OS=Schizosaccharomyces pombe (strain 972 / ATCC 24843) GN=Tf2-1 PE=4 SV=1	gi|691792454|emb|CDO72200.1| hypothetical protein BN946_scf184970.g52 [Trametes cinnabarina]
vvo-m0390-3p	VVO_07666.t	VVO_07666	272270	278363	6093	-	-	opiNOG01931	R	sp|Q05654|RTF21_SCHPO Retrotransposable element Tf2 155 kDa protein type 1 OS=Schizosaccharomyces pombe (strain 972 / ATCC 24843) GN=Tf2-1 PE=4 SV=1	gi|691792454|emb|CDO72200.1| hypothetical protein BN946_scf184970.g52 [Trametes cinnabarina]
vvo-m0390-3p	VVO_09217.t	VVO_09217	259859	260629	770	-	-	opiNOG62762;opiNOG01931;COG2801	RL	sp|Q9UR07|RTF23_SCHPO Retrotransposable element Tf2 155 kDa protein type 3 OS=Schizosaccharomyces pombe (strain 972 / ATCC 24843) GN=Tf2-11 PE=4 SV=1	gi|691792454|emb|CDO72200.1| hypothetical protein BN946_scf184970.g52 [Trametes cinnabarina]
vvo-m0390-3p	VVO_09340.t	VVO_09340	194189	195480	1291	-	-	opiNOG01931;NOG118260	SR	-	gi|691788630|emb|CDO75222.1| hypothetical protein BN946_scf184895.g2 [Trametes cinnabarina]
vvo-m0390-3p	VVO_10221.t	VVO_10221	266596	268637	2041	-	-	opiNOG09353	S	sp|P39992|YEC3_YEAST Uncharacterized protein YEL023C OS=Saccharomyces cerevisiae (strain ATCC 204508 / S288c) GN=YEL023C PE=4 SV=1	gi|1023225553|gb|KZT22378.1| hypothetical protein NEOLEDRAFT_1097787 [Neolentinus lepideus HHB14362 ss-1]
vvo-m0390-3p	VVO_10742.t	VVO_10742	169299	172604	3305	-	-	opiNOG62762;opiNOG01931;COG2801	RL	sp|Q05654|RTF21_SCHPO Retrotransposable element Tf2 155 kDa protein type 1 OS=Schizosaccharomyces pombe (strain 972 / ATCC 24843) GN=Tf2-1 PE=4 SV=1	gi|691788630|emb|CDO75222.1| hypothetical protein BN946_scf184895.g2 [Trametes cinnabarina]
vvo-m0441-3p	VVO_01703.t	VVO_01703	1275880	1280016	4136	GO:0004642;GO:0006189	K01952	opiNOG01333;treNOG08933	F	sp|P38972|PUR4_YEAST Phosphoribosylformylglycinamidine synthase OS=Saccharomyces cerevisiae (strain ATCC 204508 / S288c) GN=ADE6 PE=1 SV=2	gi|1012967516|gb|KYQ42262.1| Phosphoribosylformylglycinamidine synthase [Hypsizygus marmoreus]
vvo-m0441-3p	VVO_03756.t	VVO_03756	196732	198624	1892	-	-	agaNOG05926	S	-	gi|750951386|gb|KIK09253.1| hypothetical protein K443DRAFT_671745 [Laccaria amethystina LaAM-08-1]
vvo-m0441-3p	VVO_05528.t	VVO_05528	1172094	1174571	2477	GO:0003677	-	opiNOG06942;COG5147	K	sp|P52551|MYBB_XENLA Myb-related protein B OS=Xenopus laevis GN=mybl2 PE=2 SV=2	gi|1012966718|gb|KYQ41466.1| Transcriptional activator Myb [Hypsizygus marmoreus]
vvo-m0441-3p	VVO_06774.t	VVO_06774	480115	483404	3289	GO:0005524;GO:0003952;GO:0016810;GO:0009435	K01950	COG0171;treNOG05155;opiNOG00005	H	sp|P38795|NADE_YEAST Glutamine-dependent NAD(+) synthetase OS=Saccharomyces cerevisiae (strain ATCC 204508 / S288c) GN=QNS1 PE=1 SV=1	gi|648166887|gb|KDR80551.1| hypothetical protein GALMADRAFT_240854 [Galerina marginata CBS 339.88]
vvo-m0465-5p	VVO_06527.t	VVO_06527	584450	584626	176	-	-	-	-	-	-
vvo-m0465-5p	VVO_07145.t	VVO_07145	119754	121230	1476	-	-	-	-	-	-
vvo-m0470-5p	VVO_00139.t	VVO_00139	495947	500414	4467	GO:0055085;GO:0016021	-	opiNOG00360	T	sp|P40900|ISP4_SCHPO Sexual differentiation process protein isp4 OS=Schizosaccharomyces pombe (strain 972 / ATCC 24843) GN=isp4 PE=2 SV=2	gi|749761427|gb|KII86297.1| hypothetical protein PLICRDRAFT_177860 [Plicaturopsis crispa FD-325 SS-3]
vvo-m0470-5p	VVO_00572.t	VVO_00572	1917127	1919526	2399	-	-	opiNOG15790	R	sp|Q47944|SDH_GLUOY L-sorbose 1-dehydrogenase OS=Gluconobacter oxydans PE=3 SV=1	gi|750936844|gb|KIJ94944.1| GMC oxidoreductase [Laccaria amethystina LaAM-08-1]
vvo-m0470-5p	VVO_05443.t	VVO_05443	903428	905742	2314	GO:0046872;GO:0020037;GO:0050660;GO:0003995;GO:0055114	-	NOG00045;opiNOG04806	I	sp|Q8HXY7|ACADV_MACFA Very long-chain specific acyl-CoA dehydrogenase, mitochondrial OS=Macaca fascicularis GN=ACADVL PE=2 SV=1	gi|750952267|gb|KIK10131.1| hypothetical protein K443DRAFT_670755 [Laccaria amethystina LaAM-08-1]
vvo-m0470-5p	VVO_06334.t	VVO_06334	779102	784907	5805	GO:0004553;GO:0005975	-	sordNOG06415;opiNOG04358;sorNOG02868	G	sp|Q2UCU3|BGALA_ASPOR Probable beta-galactosidase A OS=Aspergillus oryzae (strain ATCC 42149 / RIB 40) GN=lacA PE=3 SV=1	gi|1012960282|gb|KYQ35057.1| putative beta-galactosidase A [Hypsizygus marmoreus]
vvo-m0470-5p	VVO_07621.t	VVO_07621	108692	113568	4876	GO:0016758;GO:0016021	K00698	treNOG07390;opiNOG00818	M	sp|O13394|CHS5_USTMA Chitin synthase 5 OS=Ustilago maydis (strain 521 / FGSC 9021) GN=CHS5 PE=3 SV=2	gi|648171876|gb|KDR85492.1| hypothetical protein GALMADRAFT_132186 [Galerina marginata CBS 339.88]
vvo-m0470-5p	VVO_07627.t	VVO_07627	140576	142063	1487	-	-	-	-	-	-
vvo-m0470-5p	VVO_08432.t	VVO_08432	24542	26121	1579	-	-	opiNOG12145	S	-	gi|1012959814|gb|KYQ34592.1| hypothetical protein Hypma_11462 [Hypsizygus marmoreus]
vvo-m0470-5p	VVO_09555.t	VVO_09555	424806	432058	7252	-	-	opiNOG13028	R	sp|O15050|TRNK1_HUMAN TPR and ankyrin repeat-containing protein 1 OS=Homo sapiens GN=TRANK1 PE=2 SV=4	gi|1012966781|gb|KYQ41529.1| TPR and ankyrin repeat-containing protein 1 [Hypsizygus marmoreus]
vvo-m0470-5p	VVO_10144.t	VVO_10144	350004	351478	1474	-	-	opiNOG07274;opiNOG54493;eurotNOG07200	SR	-	gi|749767243|gb|KII91729.1| hypothetical protein PLICRDRAFT_123246 [Plicaturopsis crispa FD-325 SS-3]
vvo-m0470-5p	VVO_10580.t	VVO_10580	8604	10929	2325	-	-	opiNOG04350	R	-	gi|597939280|ref|XP_007323984.1| hypothetical protein SERLADRAFT_358633 [Serpula lacrymans var. lacrymans S7.9] &gt;gi|336365547|gb|EGN93897.1| hypothetical protein SERLA73DRAFT_115348 [Serpula lacrymans var. lacrymans S7.3] &gt;gi|336378104|gb|EGO19263.1| hypothetical protein SERLADRAFT_358633 [Serpula lacrymans var. lacrymans S7.9]
vvo-m0552-5p	VVO_02731.t	VVO_02731	1586442	1589972	3530	GO:0008152;GO:0004338	-	opiNOG00668;NOG12639	RG	sp|P49426|EXG1_COCCA Glucan 1,3-beta-glucosidase OS=Cochliobolus carbonum GN=EXG1 PE=1 SV=1	gi|407032545|gb|AFS68742.1| exo-beta-1,3-glucanase [Volvariella volvacea] &gt;gi|407032547|gb|AFS68743.1| exo-beta-1,3-glucanase [Volvariella volvacea]
vvo-m0552-5p	VVO_04855.t	VVO_04855	409005	414797	5792	GO:0046872;GO:0006508;GO:0004222	K01410	opiNOG03604	O	sp|B0CRC2|PMIP_LACBS Mitochondrial intermediate peptidase OS=Laccaria bicolor (strain S238N-H82 / ATCC MYA-4686) GN=OCT1 PE=3 SV=1	gi|347516624|gb|AEO99206.1| Mip [Volvariella volvacea]
vvo-m0552-5p	VVO_05132.t	VVO_05132	1202503	1204558	2055	GO:0046872;GO:0003676	K21545	opiNOG42472;opiNOG39782;NOG152403	RK	sp|Q10076|HSR1_SCHPO Hydrogen peroxide stress regulator 1 OS=Schizosaccharomyces pombe (strain 972 / ATCC 24843) GN=hsr1 PE=2 SV=1	gi|512779686|gb|AGO06028.1| transcription factor STE12 [Volvariella volvacea]
vvo-m0552-5p	VVO_09804.t	VVO_09804	362737	363814	1077	-	-	opiNOG02824;opiNOG66958;treNOG06313;NOG173844	SKB	-	gi|299756713|ref|XP_002912239.1| hypothetical protein CC1G_13771 [Coprinopsis cinerea okayama7#130] &gt;gi|298411799|gb|EFI28745.1| hypothetical protein CC1G_13771 [Coprinopsis cinerea okayama7#130]
vvo-m0552-5p	VVO_09866.t	VVO_09866	150893	151336	443	-	-	-	-	-	-
vvo-m0552-5p	VVO_10438.t	VVO_10438	40051	40951	900	-	-	treNOG08682	S	-	gi|630186161|ref|XP_007846988.1| hypothetical protein Moror_1465 [Moniliophthora roreri MCA 2997] &gt;gi|554912496|gb|ESK93767.1| hypothetical protein Moror_1465 [Moniliophthora roreri MCA 2997]
vvo-m0710-3p	VVO_02793.t	VVO_02793	1762861	1766243	3382	-	K17608	opiNOG03592;treNOG08003	AD	sp|Q9ERG2|STRN3_MOUSE Striatin-3 OS=Mus musculus GN=Strn3 PE=1 SV=1	gi|1012960151|gb|KYQ34927.1| Striatin-3 [Hypsizygus marmoreus]
vvo-m0764-5p	VVO_01662.t	VVO_01662	1154665	1158248	3583	-	-	opiNOG18078	S	sp|P04158|SC1_SCHCO Fruiting body protein SC1 OS=Schizophyllum commune GN=SC1 PE=2 SV=2	gi|1012965873|gb|KYQ40623.1| hypothetical protein Hypma_05492 [Hypsizygus marmoreus]
vvo-m0764-5p	VVO_06889.t	VVO_06889	13856	18749	4893	GO:0016791	-	KOG1382;opiNOG02354	R	sp|O00093|PHYB_EMENI 3-phytase B OS=Emericella nidulans (strain FGSC A4 / ATCC 38163 / CBS 112.46 / NRRL 194 / M139) GN=phyB PE=3 SV=2	gi|648170806|gb|KDR84436.1| hypothetical protein GALMADRAFT_54583 [Galerina marginata CBS 339.88]
vvo-m0774-5p	VVO_02381.t	VVO_02381	629525	630936	1411	-	-	-	-	-	gi|648156159|gb|KDR69943.1| hypothetical protein GALMADRAFT_160121 [Galerina marginata CBS 339.88]
vvo-m0774-5p	VVO_05915.t	VVO_05915	302687	307127	4440	GO:0004222;GO:0016021;GO:0071586	K06013	opiNOG00273	O	sp|P47154|STE24_YEAST CAAX prenyl protease 1 OS=Saccharomyces cerevisiae (strain ATCC 204508 / S288c) GN=STE24 PE=1 SV=1	gi|751176059|gb|KIL62048.1| hypothetical protein M378DRAFT_81777 [Amanita muscaria Koide BX008]
vvo-m0774-5p	VVO_08276.t	VVO_08276	168538	170559	2021	-	-	NOG199229;fuNOG21185;agarNOG08039;opiNOG03832	SR	sp|O74840|YCY3_SCHPO Smr domain-containing protein C1235.03 OS=Schizosaccharomyces pombe (strain 972 / ATCC 24843) GN=SPCC1235.03 PE=2 SV=2	gi|648154204|gb|KDR68025.1| hypothetical protein GALMADRAFT_1060320 [Galerina marginata CBS 339.88]
vvo-m0788-5p	VVO_07708.t	VVO_07708	412192	415217	3025	-	-	sordNOG11512;sorNOG04606;opiNOG21998	SR	sp|P40896|YJV3_YEAST Uncharacterized protein YJL213W OS=Saccharomyces cerevisiae (strain ATCC 204508 / S288c) GN=YJL213W PE=4 SV=1	gi|763730901|gb|KJA28305.1| hypothetical protein HYPSUDRAFT_129081 [Hypholoma sublateritium FD-334 SS-4]
vvo-m0788-5p	VVO_08779.t	VVO_08779	577388	580415	3027	-	-	-	-	-	-
vvo-m0790-5p	VVO_02153.t	VVO_02153	2489744	2499804	10060	-	-	opiNOG33112;opiNOG60797	S	sp|O13938|YEP4_SCHPO UPF0658 Golgi apparatus membrane protein C23H3.04 OS=Schizosaccharomyces pombe (strain 972 / ATCC 24843) GN=SPAC23H3.04 PE=3 SV=3	gi|914264800|gb|KNZ79627.1| Transcription factor tau subunit sfc3 [Termitomyces sp. J132]
vvo-m0790-5p	VVO_08784.t	VVO_08784	593362	598352	4990	-	-	-	-	-	gi|751024264|gb|KIK65963.1| hypothetical protein GYMLUDRAFT_93758 [Gymnopus luxurians FD-317 M1]
vvo-m0792-5p	VVO_08630.t	VVO_08630	60938	64514	3576	-	-	KOG1703;treNOG07884;opiNOG80916;opiNOG23031	ZT	sp|P49024|PAXI_CHICK Paxillin OS=Gallus gallus GN=PXN PE=1 SV=1	gi|1000865773|gb|KXN91493.1| Paxillin [Leucoagaricus sp. SymC.cos]
vvo-m0828-3p	VVO_09121.t	VVO_09121	498359	500271	1912	-	-	opiNOG19661;opiNOG59673	S	-	gi|630214560|ref|XP_007856188.1| hypothetical protein Moror_6155 [Moniliophthora roreri MCA 2997] &gt;gi|554901779|gb|ESK84509.1| hypothetical protein Moror_6155 [Moniliophthora roreri MCA 2997]
vvo-m0828-3p	VVO_09125.t	VVO_09125	514552	523038	8486	-	-	agaNOG02597;COG3320;opiNOG22466;opiNOG77081	QRI	sp|P07702|LYS2_YEAST L-aminoadipate-semialdehyde dehydrogenase OS=Saccharomyces cerevisiae (strain ATCC 204508 / S288c) GN=LYS2 PE=1 SV=2	gi|1012960421|gb|KYQ35195.1| L-aminoadipate-semialdehyde dehydrogenase [Hypsizygus marmoreus]
vvo-m0836-3p	VVO_08255.t	VVO_08255	109823	111559	1736	-	-	-	-	-	gi|751686599|gb|KIM36610.1| hypothetical protein M413DRAFT_448969 [Hebeloma cylindrosporum h7]
vvo-m0836-3p	VVO_09226.t	VVO_09226	303481	304773	1292	GO:0019310;GO:0005506;GO:0055114;GO:0005737;GO:0050113	K00469	treNOG07341;opiNOG06092	R	sp|Q5Z8T3|MIOX_ORYSJ Probable inositol oxygenase OS=Oryza sativa subsp. japonica GN=Os06g0561000 PE=2 SV=1	gi|169850879|ref|XP_001832131.1| myo-inositol oxygenase [Coprinopsis cinerea okayama7#130] &gt;gi|116506791|gb|EAU89686.1| myo-inositol oxygenase [Coprinopsis cinerea okayama7#130]
vvo-m0836-3p	VVO_11074.t	VVO_11074	7299	7519	220	-	-	-	-	-	-
vvo-m0854-3p	VVO_00010.t	VVO_00010	25289	32592	7303	-	K20409	treNOG09377;COG2319;opiNOG05922	R	sp|O13686|WDR59_SCHPO Uncharacterized RWD, RING finger and WD repeat-containing protein C11E3.05 OS=Schizosaccharomyces pombe (strain 972 / ATCC 24843) GN=SPAC11E3.05 PE=1 SV=1	gi|597931282|ref|XP_007319985.1| hypothetical protein SERLADRAFT_439515 [Serpula lacrymans var. lacrymans S7.9] &gt;gi|336381594|gb|EGO22745.1| hypothetical protein SERLADRAFT_439515 [Serpula lacrymans var. lacrymans S7.9]
vvo-m0854-3p	VVO_00016.t	VVO_00016	54348	58332	3984	-	-	opiNOG17993;opiNOG38213	R	sp|O80513|CCU41_ARATH Cyclin-U4-1 OS=Arabidopsis thaliana GN=CYCU4-1 PE=1 SV=1	gi|1012962996|gb|KYQ37756.1| Cyclin-U4-3 [Hypsizygus marmoreus]
vvo-m0854-3p	VVO_00078.t	VVO_00078	267003	273223	6220	-	K10625	opiNOG04123	O	sp|O60152|UBR1_SCHPO E3 ubiquitin-protein ligase ubr1 OS=Schizosaccharomyces pombe (strain 972 / ATCC 24843) GN=ubr1 PE=3 SV=1	gi|1012962992|gb|KYQ37752.1| E3 ubiquitin-protein ligase ubr1 [Hypsizygus marmoreus]
vvo-m0854-3p	VVO_00082.t	VVO_00082	287545	296004	8459	-	-	opiNOG66258;agaNOG04348	S	-	gi|1012962960|gb|KYQ37720.1| hypothetical protein Hypma_08364 [Hypsizygus marmoreus]
vvo-m0854-3p	VVO_00141.t	VVO_00141	506629	510887	4258	-	-	-	-	-	gi|648155001|gb|KDR68809.1| hypothetical protein GALMADRAFT_256671 [Galerina marginata CBS 339.88]
vvo-m0854-3p	VVO_00162.t	VVO_00162	575797	581507	5710	-	-	agaNOG06189;agaNOG07019	SR	-	gi|1012956373|gb|KYQ31202.1| hypothetical protein Hypma_14953 [Hypsizygus marmoreus]
vvo-m0854-3p	VVO_00200.t	VVO_00200	718158	720639	2481	GO:0009211;GO:0044424;GO:0016787;GO:0009394;GO:0009204;GO:1901564	-	saccNOG05351;COG0756	F	sp|C4YFC7|DUT_CANAW Deoxyuridine 5&apos;-triphosphate nucleotidohydrolase OS=Candida albicans (strain WO-1) GN=DUT1 PE=3 SV=1	gi|406698137|gb|EKD01380.1| hypothetical protein A1Q2_04327 [Trichosporon asahii var. asahii CBS 8904]
vvo-m0854-3p	VVO_00211.t	VVO_00211	739757	741173	1416	-	-	agaNOG06340	S	-	gi|751693134|gb|KIM43118.1| hypothetical protein M413DRAFT_9890 [Hebeloma cylindrosporum h7]
vvo-m0854-3p	VVO_00251.t	VVO_00251	845241	846566	1325	GO:0042802	-	pleNOG03614;sorNOG00607;opiNOG04587	SR	sp|Q9P8P3|GUX1_TRIHA Exoglucanase 1 OS=Trichoderma harzianum GN=cbh1 PE=1 SV=1	gi|630196241|ref|XP_007850229.1| carbohydrate-binding module family 1 protein [Moniliophthora roreri MCA 2997] &gt;gi|554908825|gb|ESK90455.1| carbohydrate-binding module family 1 protein [Moniliophthora roreri MCA 2997] &gt;gi|961971618|gb|KTB42244.1| hypothetical protein WG66_5190 [Moniliophthora roreri]
vvo-m0854-3p	VVO_00251.t	VVO_00251	845241	846566	1325	GO:0042802	-	pleNOG03614;sorNOG00607;opiNOG04587	SR	sp|Q9P8P3|GUX1_TRIHA Exoglucanase 1 OS=Trichoderma harzianum GN=cbh1 PE=1 SV=1	gi|630196241|ref|XP_007850229.1| carbohydrate-binding module family 1 protein [Moniliophthora roreri MCA 2997] &gt;gi|554908825|gb|ESK90455.1| carbohydrate-binding module family 1 protein [Moniliophthora roreri MCA 2997] &gt;gi|961971618|gb|KTB42244.1| hypothetical protein WG66_5190 [Moniliophthora roreri]
vvo-m0854-3p	VVO_00270.t	VVO_00270	892672	894220	1548	-	-	agaNOG03322;opiNOG15466	R	-	gi|1012964834|gb|KYQ39588.1| hypothetical protein Hypma_06773 [Hypsizygus marmoreus]
vvo-m0854-3p	VVO_00341.t	VVO_00341	1077809	1079138	1329	-	-	opiNOG46826	R	-	gi|169858722|ref|XP_001836005.1| hypothetical protein CC1G_04998 [Coprinopsis cinerea okayama7#130] &gt;gi|116502886|gb|EAU85781.1| hypothetical protein CC1G_04998 [Coprinopsis cinerea okayama7#130]
vvo-m0854-3p	VVO_00356.t	VVO_00356	1114051	1117911	3860	-	K08596	opiNOG29412;COG5160;opiNOG39493	O	sp|O13769|ULP2_SCHPO Ubiquitin-like-specific protease 2 OS=Schizosaccharomyces pombe (strain 972 / ATCC 24843) GN=ulp2 PE=1 SV=2	gi|630362485|ref|XP_007870517.1| hypothetical protein GLOTRDRAFT_141216 [Gloeophyllum trabeum ATCC 11539] &gt;gi|521720645|gb|EPQ51077.1| hypothetical protein GLOTRDRAFT_141216 [Gloeophyllum trabeum ATCC 11539]
vvo-m0854-3p	VVO_00359.t	VVO_00359	1125517	1132635	7118	GO:0005634;GO:0000398;GO:0022618;GO:0017069	-	treNOG04319;opiNOG01368	A	sp|Q9USY2|YOW4_SCHPO Uncharacterized RNA-binding protein C1861.04c OS=Schizosaccharomyces pombe (strain 972 / ATCC 24843) GN=SPBC1861.04c PE=4 SV=1	gi|1012964855|gb|KYQ39609.1| putative RNA-binding protein [Hypsizygus marmoreus]
vvo-m0854-3p	VVO_00375.t	VVO_00375	1188406	1190917	2511	-	-	opiNOG46269;agaNOG03568	S	-	gi|1012964816|gb|KYQ39570.1| hypothetical protein Hypma_06636 [Hypsizygus marmoreus]
vvo-m0854-3p	VVO_00456.t	VVO_00456	1483416	1484320	904	-	-	agaNOG04527	S	-	gi|750933880|gb|KIJ92140.1| hypothetical protein K443DRAFT_114036 [Laccaria amethystina LaAM-08-1]
vvo-m0854-3p	VVO_00475.t	VVO_00475	1543811	1547795	3984	-	-	opiNOG15596;euNOG50658	R	sp|Q3UB74|TBRG1_MOUSE Transforming growth factor beta regulator 1 OS=Mus musculus GN=Tbrg1 PE=1 SV=2	gi|914257809|gb|KNZ73168.1| Transforming growth factor beta regulator 1 [Termitomyces sp. J132]
vvo-m0854-3p	VVO_00501.t	VVO_00501	1650488	1654834	4346	-	-	NOG205784;fuNOG27294;agaNOG06826;agarNOG09138	O	-	gi|914256618|gb|KNZ72022.1| Choline dehydrogenase [Termitomyces sp. J132]
vvo-m0854-3p	VVO_00524.t	VVO_00524	1740707	1742152	1445	-	-	-	-	-	-
vvo-m0854-3p	VVO_00568.t	VVO_00568	1904808	1908845	4037	-	-	-	-	-	-
vvo-m0854-3p	VVO_00570.t	VVO_00570	1912771	1914893	2122	GO:1901363;GO:0097159	K11294	euNOG28384;opiNOG14008;COG0724;treNOG07054	KR	sp|P27476|NSR1_YEAST Nuclear localization sequence-binding protein OS=Saccharomyces cerevisiae (strain ATCC 204508 / S288c) GN=NSR1 PE=1 SV=1	gi|1012958478|gb|KYQ33267.1| Nuclear localization sequence-binding protein [Hypsizygus marmoreus]
vvo-m0854-3p	VVO_00655.t	VVO_00655	2168865	2169696	831	GO:0004175;GO:0006511;GO:0005829;GO:0010498;GO:0005839	K02725	opiNOG02976	O	sp|Q27562|PSA1_DICDI Proteasome subunit alpha type-1 OS=Dictyostelium discoideum GN=psmA1 PE=3 SV=1	gi|630185929|ref|XP_007846912.1| proteasome subunit alpha type 1 [Moniliophthora roreri MCA 2997] &gt;gi|554912513|gb|ESK93782.1| proteasome subunit alpha type 1 [Moniliophthora roreri MCA 2997]
vvo-m0854-3p	VVO_00660.t	VVO_00660	2177217	2179321	2104	-	-	sorNOG01195;opiNOG47204;NOG211518;sordNOG12114	SG	sp|C7GJZ2|CRP1_YEAS2 Cruciform DNA-recognizing protein 1 OS=Saccharomyces cerevisiae (strain JAY291) GN=CRP1 PE=3 SV=1	gi|302694427|ref|XP_003036892.1| hypothetical protein SCHCODRAFT_83961 [Schizophyllum commune H4-8] &gt;gi|300110589|gb|EFJ01990.1| hypothetical protein SCHCODRAFT_83961 [Schizophyllum commune H4-8]
vvo-m0854-3p	VVO_00756.t	VVO_00756	2410015	2412154	2139	-	-	NOG54665;treNOG05557;opiNOG09326	R	-	gi|1012958886|gb|KYQ33672.1| Ingression protein fic1 [Hypsizygus marmoreus]
vvo-m0854-3p	VVO_00878.t	VVO_00878	2705268	2711550	6282	GO:0005737;GO:1903479;GO:0065007	K05767	opiNOG01194	T	sp|O14188|RNG2_SCHPO Ras GTPase-activating-like protein rng2 OS=Schizosaccharomyces pombe (strain 972 / ATCC 24843) GN=rng2 PE=1 SV=1	gi|1012967756|gb|KYQ42501.1| Ras GTPase-activating-like protein rng2 [Hypsizygus marmoreus]
vvo-m0854-3p	VVO_00887.t	VVO_00887	2735987	2739137	3150	-	-	-	-	-	gi|1012967583|gb|KYQ42328.1| hypothetical protein Hypma_03639 [Hypsizygus marmoreus]
vvo-m0854-3p	VVO_00931.t	VVO_00931	2853510	2854644	1134	-	-	opiNOG38481;magNOG12288;opiNOG69727;NOG182083;opiNOG74077	S	-	gi|751184083|gb|KIL70020.1| hypothetical protein M378DRAFT_183627 [Amanita muscaria Koide BX008]
vvo-m0854-3p	VVO_00949.t	VVO_00949	2895726	2897238	1512	GO:0016020	-	opiNOG80313;NOG74132	S	sp|Q96HV5|TM41A_HUMAN Transmembrane protein 41A OS=Homo sapiens GN=TMEM41A PE=2 SV=1	gi|1012967593|gb|KYQ42338.1| Transmembrane protein 41 [Hypsizygus marmoreus]
vvo-m0854-3p	VVO_00993.t	VVO_00993	2996174	3000570	4396	GO:0016020	K15378	treNOG06543;opiNOG06160;opiNOG03668	G	sp|O14091|SUT1_SCHPO General alpha-glucoside permease OS=Schizosaccharomyces pombe (strain 972 / ATCC 24843) GN=sut1 PE=3 SV=1	gi|1018856780|dbj|GAT59984.1| predicted protein [Mycena chlorophos]
vvo-m0854-3p	VVO_01045.t	VVO_01045	3120430	3136114	15684	GO:0005634;GO:0003677;GO:0005524;GO:0042555;GO:0006270;GO:0032508;GO:0003678	K02542	opiNOG01644;opiNOG04819	ZTL	sp|P49731|MCM6_SCHPO DNA replication licensing factor mcm6 OS=Schizosaccharomyces pombe (strain 972 / ATCC 24843) GN=mcm6 PE=1 SV=2	gi|1012968384|gb|KYQ43128.1| DNA replication licensing factor mcm6 [Hypsizygus marmoreus]
vvo-m0854-3p	VVO_01083.t	VVO_01083	3234326	3243986	9660	GO:0043169;GO:0005978;GO:0004553;GO:0003844	K00700	opiNOG00598	G	sp|Q96VA4|GLGB_ASPOR 1,4-alpha-glucan-branching enzyme OS=Aspergillus oryzae (strain ATCC 42149 / RIB 40) GN=gbeA PE=2 SV=1	gi|1000845068|gb|KXN86121.1| 1,4-alpha-glucan-branching enzyme [Leucoagaricus sp. SymC.cos]
vvo-m0854-3p	VVO_01085.t	VVO_01085	3246816	3247643	827	GO:0016020	-	-	-	-	gi|1012968363|gb|KYQ43107.1| hypothetical protein Hypma_03018 [Hypsizygus marmoreus]
vvo-m0854-3p	VVO_01095.t	VVO_01095	3277840	3280925	3085	-	-	agaNOG04481	S	-	gi|750946732|gb|KIK04627.1| hypothetical protein K443DRAFT_675649 [Laccaria amethystina LaAM-08-1]
vvo-m0854-3p	VVO_01097.t	VVO_01097	3282839	3288330	5491	GO:0016020;GO:0042578;GO:0046856	K20279	opiNOG05718	I	sp|O43001|SYJ1_SCHPO Inositol-1,4,5-trisphosphate 5-phosphatase 1 OS=Schizosaccharomyces pombe (strain 972 / ATCC 24843) GN=syj1 PE=1 SV=1	gi|299747448|ref|XP_001837042.2| phosphatidylinositol phosphate phosphatase [Coprinopsis cinerea okayama7#130] &gt;gi|298407523|gb|EAU84659.2| phosphatidylinositol phosphate phosphatase [Coprinopsis cinerea okayama7#130]
vvo-m0854-3p	VVO_01147.t	VVO_01147	3444444	3447663	3219	-	-	treNOG05958;NOG10108;opiNOG16811;basNOG04278	S	-	gi|750945231|gb|KIK03142.1| hypothetical protein K443DRAFT_95611 [Laccaria amethystina LaAM-08-1]
vvo-m0854-3p	VVO_01148.t	VVO_01148	3447883	3450897	3014	GO:0044455;GO:0016021;GO:0005741;GO:0007005	K17775	opiNOG04481;agaNOG03677	M	sp|B0CXH5|MDM34_LACBS Mitochondrial distribution and morphology protein 34 OS=Laccaria bicolor (strain S238N-H82 / ATCC MYA-4686) GN=MDM34 PE=3 SV=1	gi|646400377|gb|KDQ64456.1| hypothetical protein JAAARDRAFT_118324 [Jaapia argillacea MUCL 33604]
vvo-m0854-3p	VVO_01148.t	VVO_01148	3447883	3450897	3014	GO:0044455;GO:0016021;GO:0005741;GO:0007005	K17775	opiNOG04481;agaNOG03677	M	sp|B0CXH5|MDM34_LACBS Mitochondrial distribution and morphology protein 34 OS=Laccaria bicolor (strain S238N-H82 / ATCC MYA-4686) GN=MDM34 PE=3 SV=1	gi|646400377|gb|KDQ64456.1| hypothetical protein JAAARDRAFT_118324 [Jaapia argillacea MUCL 33604]
vvo-m0854-3p	VVO_01155.t	VVO_01155	3470287	3470460	173	-	-	-	-	-	-
vvo-m0854-3p	VVO_01155.t	VVO_01155	3470287	3470460	173	-	-	-	-	-	-
vvo-m0854-3p	VVO_01171.t	VVO_01171	3522300	3523481	1181	GO:0070461	-	agarNOG07938;opiNOG47832;NOG35034	SK	-	gi|751183546|gb|KIL69485.1| hypothetical protein M378DRAFT_157751 [Amanita muscaria Koide BX008]
vvo-m0854-3p	VVO_01193.t	VVO_01193	3600615	3603258	2643	-	-	agaNOG04514	S	-	gi|170097231|ref|XP_001879835.1| predicted protein [Laccaria bicolor S238N-H82] &gt;gi|164645238|gb|EDR09486.1| predicted protein [Laccaria bicolor S238N-H82]
vvo-m0854-3p	VVO_01201.t	VVO_01201	3627640	3628461	821	-	-	opiNOG41681;treNOG08611	S	sp|Q9UT40|YIQ3_SCHPO Uncharacterized protein C824.03c, mitochondrial OS=Schizosaccharomyces pombe (strain 972 / ATCC 24843) GN=SPAC824.03c PE=4 SV=1	gi|597918507|ref|XP_007313598.1| hypothetical protein SERLADRAFT_365376 [Serpula lacrymans var. lacrymans S7.9] &gt;gi|336388212|gb|EGO29356.1| hypothetical protein SERLADRAFT_365376 [Serpula lacrymans var. lacrymans S7.9]
vvo-m0854-3p	VVO_01232.t	VVO_01232	3737125	3743585	6460	-	K22149	opiNOG02292	I	sp|O31826|YNGI_BACSU Putative acyl-CoA synthetase YngI OS=Bacillus subtilis (strain 168) GN=yngI PE=3 SV=1	gi|636619851|ref|XP_008041060.1| acyl-CoA synthetase [Trametes versicolor FP-101664 SS1] &gt;gi|392562340|gb|EIW55520.1| acyl-CoA synthetase [Trametes versicolor FP-101664 SS1]
vvo-m0854-3p	VVO_01273.t	VVO_01273	3887987	3890614	2627	GO:0006433;GO:0005524;GO:0002161;GO:0005737;GO:0006450;GO:0004827	K01881	opiNOG06946;opiNOG77310	J	sp|O60155|YHY6_SCHPO Putative proline--tRNA ligase C19C7.06 OS=Schizosaccharomyces pombe (strain 972 / ATCC 24843) GN=SPBC19C7.06 PE=3 SV=1	gi|914266931|gb|KNZ81627.1| Putative prolyl-tRNA synthetase C19C7.06 [Termitomyces sp. J132]
vvo-m0854-3p	VVO_01363.t	VVO_01363	235736	241098	5362	GO:0050789;GO:0005488	-	COG0464;opiNOG00822;treNOG08942	O	sp|O14114|YEJJ_SCHPO Uncharacterized AAA domain-containing protein C31G5.19 OS=Schizosaccharomyces pombe (strain 972 / ATCC 24843) GN=SPAC31G5.19 PE=3 SV=1	gi|763718582|gb|KJA16093.1| hypothetical protein HYPSUDRAFT_207331 [Hypholoma sublateritium FD-334 SS-4]
vvo-m0854-3p	VVO_01392.t	VVO_01392	320922	323584	2662	-	-	agaNOG04175	S	-	gi|751730569|gb|KIM78884.1| hypothetical protein PILCRDRAFT_823998 [Piloderma croceum F 1598]
vvo-m0854-3p	VVO_01408.t	VVO_01408	369729	379316	9587	-	K12494	opiNOG14160;opiNOG41854	KU	sp|O13690|YDYB_SCHPO PH and SEC7 domain-containing protein C11E3.11c OS=Schizosaccharomyces pombe (strain 972 / ATCC 24843) GN=SPAC11E3.11c PE=4 SV=1	gi|751690170|gb|KIM40161.1| hypothetical protein M413DRAFT_28678 [Hebeloma cylindrosporum h7]
vvo-m0854-3p	VVO_01526.t	VVO_01526	720356	723694	3338	GO:0016301;GO:0046496	K00858	opiNOG08298	G	sp|P21373|UTR1_YEAST NAD(+) kinase OS=Saccharomyces cerevisiae (strain ATCC 204508 / S288c) GN=UTR1 PE=1 SV=2	gi|169847524|ref|XP_001830473.1| NAD+ kinase [Coprinopsis cinerea okayama7#130] &gt;gi|116508458|gb|EAU91353.1| NAD+ kinase [Coprinopsis cinerea okayama7#130]
vvo-m0854-3p	VVO_01526.t	VVO_01526	720356	723694	3338	GO:0016301;GO:0046496	K00858	opiNOG08298	G	sp|P21373|UTR1_YEAST NAD(+) kinase OS=Saccharomyces cerevisiae (strain ATCC 204508 / S288c) GN=UTR1 PE=1 SV=2	gi|169847524|ref|XP_001830473.1| NAD+ kinase [Coprinopsis cinerea okayama7#130] &gt;gi|116508458|gb|EAU91353.1| NAD+ kinase [Coprinopsis cinerea okayama7#130]
vvo-m0854-3p	VVO_01553.t	VVO_01553	816442	819451	3009	GO:0072697;GO:0071958;GO:0030037;GO:0005524;GO:0010590;GO:0006468;GO:0051666;GO:0032153;GO:0051285;GO:0030950;GO:2000100;GO:0004674;GO:0005829	K08286	opiNOG02543	T	sp|P38692|KIC1_YEAST Serine/threonine-protein kinase KIC1 OS=Saccharomyces cerevisiae (strain ATCC 204508 / S288c) GN=KIC1 PE=1 SV=1	gi|648161738|gb|KDR75445.1| hypothetical protein GALMADRAFT_98931 [Galerina marginata CBS 339.88]
vvo-m0854-3p	VVO_01568.t	VVO_01568	863801	868605	4804	-	K19839	opiNOG02638;treNOG05793	T	sp|Q03070|CHIO_RAT Beta-chimaerin OS=Rattus norvegicus GN=Chn2 PE=2 SV=1	gi|1012966404|gb|KYQ41153.1| putative Rho-type GTPase-activating protein 3 [Hypsizygus marmoreus]
vvo-m0854-3p	VVO_01576.t	VVO_01576	890022	895017	4995	-	-	opiNOG01537;treNOG07866;NOG17010	ZSU	sp|Q9VJE5|CL190_DROME Restin homolog OS=Drosophila melanogaster GN=CLIP-190 PE=1 SV=1	gi|914265716|gb|KNZ80468.1| CAP-Gly domain-containing linker protein 2 [Termitomyces sp. J132]
vvo-m0854-3p	VVO_01594.t	VVO_01594	943171	944441	1270	GO:0019776;GO:0005634;GO:0032258;GO:0006501;GO:0044805;GO:0000422;GO:0034727;GO:0034274;GO:0005829;GO:0005776;GO:0008047;GO:0034045;GO:0043085;GO:0016236	K08339	fuNOG10014;treNOG05950;opiNOG05770;KOG2976	OU	sp|P0CM36|ATG5_CRYNJ Autophagy protein 5 OS=Cryptococcus neoformans var. neoformans serotype D (strain JEC21 / ATCC MYA-565) GN=ATG5 PE=3 SV=1	gi|914265677|gb|KNZ80429.1| Autophagy protein 5 [Termitomyces sp. J132]
vvo-m0854-3p	VVO_01616.t	VVO_01616	1024309	1027658	3349	-	-	opiNOG06412	S	sp|A8N5E6|PRM1_COPC7 Plasma membrane fusion protein PRM1 OS=Coprinopsis cinerea (strain Okayama-7 / 130 / ATCC MYA-4618 / FGSC 9003) GN=PRM1 PE=3 SV=1	gi|1000865220|gb|KXN90982.1| Plasma membrane fusion protein PRM1, partial [Leucoagaricus sp. SymC.cos]
vvo-m0854-3p	VVO_01618.t	VVO_01618	1031584	1034516	2932	GO:1903475;GO:0007015;GO:0007264;GO:0031097;GO:0043547;GO:0051285	K20120	opiNOG02051	U	sp|Q9UUM7|HOB3_SCHPO Protein hob3 OS=Schizosaccharomyces pombe (strain 972 / ATCC 24843) GN=hob3 PE=1 SV=1	gi|170093221|ref|XP_001877832.1| predicted protein [Laccaria bicolor S238N-H82] &gt;gi|164647691|gb|EDR11935.1| predicted protein [Laccaria bicolor S238N-H82]
vvo-m0854-3p	VVO_01654.t	VVO_01654	1140562	1141834	1272	GO:0030248;GO:0004553;GO:0046555;GO:0005576;GO:0005975	K05972	opiNOG06111;opiNOG13535;sorNOG02529;COG3509	OQRG	sp|Q9HE18|FAEB_PENFN Feruloyl esterase B OS=Penicillium funiculosum GN=FAEB PE=1 SV=1	gi|114324587|gb|ABI63599.1| acetyl xylan esterase [Volvariella volvacea]
vvo-m0854-3p	VVO_01668.t	VVO_01668	1171596	1175488	3892	-	-	agaNOG06365	S	-	gi|751179881|gb|KIL65833.1| hypothetical protein M378DRAFT_161458 [Amanita muscaria Koide BX008]
vvo-m0854-3p	VVO_01692.t	VVO_01692	1239490	1241351	1861	GO:0042765;GO:0016255	K05293	opiNOG13019;saccNOG01020;treNOG08543	G	sp|O13883|PIGU_SCHPO GPI transamidase component GAB1 homolog OS=Schizosaccharomyces pombe (strain 972 / ATCC 24843) GN=SPAC1952.01 PE=3 SV=2	gi|1012969087|gb|KYQ43829.1| Phosphatidylinositol glycan anchor biosynthesis class U protein [Hypsizygus marmoreus]
vvo-m0854-3p	VVO_01715.t	VVO_01715	1313627	1318818	5191	-	K01768	opiNOG02275	T	sp|P49606|CYAA_USTMA Adenylate cyclase OS=Ustilago maydis (strain 521 / FGSC 9021) GN=UAC1 PE=3 SV=1	gi|750941867|gb|KIJ99832.1| hypothetical protein K443DRAFT_679670 [Laccaria amethystina LaAM-08-1]
vvo-m0854-3p	VVO_01725.t	VVO_01725	1351730	1354942	3212	-	-	-	-	-	-
vvo-m0854-3p	VVO_01764.t	VVO_01764	1483228	1485577	2349	GO:0006259	-	COG2801;opiNOG01931	RL	sp|Q9UR07|RTF23_SCHPO Retrotransposable element Tf2 155 kDa protein type 3 OS=Schizosaccharomyces pombe (strain 972 / ATCC 24843) GN=Tf2-11 PE=4 SV=1	gi|961958125|gb|KTB33563.1| putative reverse transcriptase-rnase h-integrase [Moniliophthora roreri]
vvo-m0854-3p	VVO_01804.t	VVO_01804	1575099	1584460	9361	GO:0000982;GO:0005634;GO:0000978;GO:0006357	-	opiNOG20622;opiNOG07900;opiNOG02200	SRK	sp|O74954|CBF11_SCHPO Transcription factor cbf11 OS=Schizosaccharomyces pombe (strain 972 / ATCC 24843) GN=cbf11 PE=1 SV=1	gi|1012970696|gb|KYQ45436.1| Transcription factor cbf11 [Hypsizygus marmoreus]
vvo-m0854-3p	VVO_01810.t	VVO_01810	1593414	1596954	3540	GO:0000502;GO:0042176;GO:0030234;GO:0050790	K03032	opiNOG02105	O	sp|O48844|PSD1A_ARATH 26S proteasome non-ATPase regulatory subunit 1 homolog A OS=Arabidopsis thaliana GN=RPN2A PE=1 SV=1	gi|763728669|gb|KJA26081.1| hypothetical protein HYPSUDRAFT_348768 [Hypholoma sublateritium FD-334 SS-4]
vvo-m0854-3p	VVO_01851.t	VVO_01851	1690684	1692599	1915	GO:0000287;GO:0005975;GO:0004610	K01836	treNOG09494;opiNOG02320	G	sp|O95394|AGM1_HUMAN Phosphoacetylglucosamine mutase OS=Homo sapiens GN=PGM3 PE=1 SV=1	gi|599348493|ref|XP_007390535.1| hypothetical protein PHACADRAFT_111226 [Phanerochaete carnosa HHB-10118-sp] &gt;gi|409051625|gb|EKM61101.1| hypothetical protein PHACADRAFT_111226 [Phanerochaete carnosa HHB-10118-sp]
vvo-m0854-3p	VVO_01870.t	VVO_01870	1732562	1734094	1532	-	-	opiNOG10077;basNOG03283	S	-	gi|751698244|gb|KIM48221.1| hypothetical protein M413DRAFT_439941 [Hebeloma cylindrosporum h7]
vvo-m0854-3p	VVO_01879.t	VVO_01879	1755460	1760465	5005	GO:0000287;GO:0004749;GO:0016310;GO:0016301;GO:0009165;GO:0009156	K00948	opiNOG03164;opiNOG02509	FT	sp|O94413|KPR2_SCHPO Ribose-phosphate pyrophosphokinase 2 OS=Schizosaccharomyces pombe (strain 972 / ATCC 24843) GN=SPCC1620.06c PE=1 SV=1	gi|914258102|gb|KNZ73446.1| Ribose-phosphate pyrophosphokinase 3 [Termitomyces sp. J132]
vvo-m0854-3p	VVO_01953.t	VVO_01953	1944002	1948401	4399	-	-	treNOG05414;opiNOG36414	R	-	gi|750949028|gb|KIK06906.1| hypothetical protein K443DRAFT_673801 [Laccaria amethystina LaAM-08-1]
vvo-m0854-3p	VVO_01997.t	VVO_01997	2056069	2058138	2069	-	-	opiNOG44345	S	-	gi|1012971016|gb|KYQ45756.1| hypothetical protein Hypma_00224 [Hypsizygus marmoreus]
vvo-m0854-3p	VVO_02006.t	VVO_02006	2078748	2082780	4032	-	-	treNOG05104;opiNOG16143	U	sp|Q10491|SEC74_SCHPO Arf guanine nucleotide exchange factor sec74 OS=Schizosaccharomyces pombe (strain 972 / ATCC 24843) GN=sec74 PE=1 SV=2	gi|1012971345|gb|KYQ46085.1| Arf guanine nucleotide exchange factor sec74 [Hypsizygus marmoreus]
vvo-m0854-3p	VVO_02021.t	VVO_02021	2120387	2123547	3160	-	-	opiNOG70516;opiNOG32103;opiNOG16186;COG2340;opiNOG46302	S	sp|P36110|PRY2_YEAST Protein PRY2 OS=Saccharomyces cerevisiae (strain ATCC 204508 / S288c) GN=PRY2 PE=3 SV=1	gi|1012970531|gb|KYQ45271.1| Protein PRY1 [Hypsizygus marmoreus]
vvo-m0854-3p	VVO_02069.t	VVO_02069	2259108	2260558	1450	GO:0005488	-	NOG81596;opiNOG80702;opiNOG80623	R	sp|Q9UKJ3|GPTC8_HUMAN G patch domain-containing protein 8 OS=Homo sapiens GN=GPATCH8 PE=1 SV=2	gi|750944371|gb|KIK02293.1| hypothetical protein K443DRAFT_677690 [Laccaria amethystina LaAM-08-1]
vvo-m0854-3p	VVO_02078.t	VVO_02078	2278417	2280648	2231	GO:0005634;GO:0005829;GO:0016021	-	opiNOG03777	C	sp|Q9LF97|Y3295_ARATH CBS domain-containing protein CBSCBSPB3 OS=Arabidopsis thaliana GN=CBSCBSPB3 PE=1 SV=1	gi|914255981|gb|KNZ71463.1| Meiotically up-regulated gene 70 protein [Termitomyces sp. J132]
vvo-m0854-3p	VVO_02154.t	VVO_02154	2500221	2504903	4682	GO:0005524;GO:0004672;GO:0006468	K11230	opiNOG04451	T	sp|O14299|WIS4_SCHPO MAP kinase kinase kinase wis4 OS=Schizosaccharomyces pombe (strain 972 / ATCC 24843) GN=wis4 PE=3 SV=1	gi|334854368|gb|AEH05927.1| MAPKKK protein [Volvariella volvacea]
vvo-m0854-3p	VVO_02161.t	VVO_02161	2528516	2530582	2066	GO:0005488	-	opiNOG69716;NOG83449;opiNOG81857;opiNOG39260	AR	sp|Q8VYA5|RSZ33_ARATH Serine/arginine-rich splicing factor RS2Z33 OS=Arabidopsis thaliana GN=RS2Z33 PE=1 SV=1	gi|170085409|ref|XP_001873928.1| predicted protein [Laccaria bicolor S238N-H82] &gt;gi|164651480|gb|EDR15720.1| predicted protein [Laccaria bicolor S238N-H82]
vvo-m0854-3p	VVO_02161.t	VVO_02161	2528516	2530582	2066	GO:0005488	-	opiNOG69716;NOG83449;opiNOG81857;opiNOG39260	AR	sp|Q8VYA5|RSZ33_ARATH Serine/arginine-rich splicing factor RS2Z33 OS=Arabidopsis thaliana GN=RS2Z33 PE=1 SV=1	gi|170085409|ref|XP_001873928.1| predicted protein [Laccaria bicolor S238N-H82] &gt;gi|164651480|gb|EDR15720.1| predicted protein [Laccaria bicolor S238N-H82]
vvo-m0854-3p	VVO_02174.t	VVO_02174	2565106	2568153	3047	-	-	opiNOG33089;saccNOG05351;COG0756	F	sp|B9J7P6|DUT_AGRRK Deoxyuridine 5&apos;-triphosphate nucleotidohydrolase OS=Agrobacterium radiobacter (strain K84 / ATCC BAA-868) GN=dut PE=3 SV=1	gi|1026965477|ref|XP_016602505.1| DeoxyUTP pyrophosphatase [Penicillium expansum] &gt;gi|700448228|gb|KGO38491.1| DeoxyUTP pyrophosphatase [Penicillium expansum] &gt;gi|700473774|gb|KGO61807.1| DeoxyUTP pyrophosphatase [Penicillium expansum] &gt;gi|700487207|gb|KGO72722.1| DeoxyUTP pyrophosphatase [Penicillium expansum]
vvo-m0854-3p	VVO_02179.t	VVO_02179	1358	3615	2257	-	-	COG2801;opiNOG01931	RL	sp|Q05654|RTF21_SCHPO Retrotransposable element Tf2 155 kDa protein type 1 OS=Schizosaccharomyces pombe (strain 972 / ATCC 24843) GN=Tf2-1 PE=4 SV=1	gi|630219595|ref|XP_007857818.1| hypothetical protein Moror_1390, partial [Moniliophthora roreri MCA 2997] &gt;gi|554899592|gb|ESK82878.1| hypothetical protein Moror_1390, partial [Moniliophthora roreri MCA 2997]
vvo-m0854-3p	VVO_02196.t	VVO_02196	59849	61370	1521	-	-	agarNOG08966;fuNOG27108;opiNOG78177;opiNOG80355	SR	-	gi|597985313|ref|XP_007364504.1| hypothetical protein DICSQDRAFT_135398 [Dichomitus squalens LYAD-421 SS1] &gt;gi|395330047|gb|EJF62431.1| hypothetical protein DICSQDRAFT_135398 [Dichomitus squalens LYAD-421 SS1]
vvo-m0854-3p	VVO_02221.t	VVO_02221	129310	133760	4450	-	K11238	opiNOG04300;NOG221128	Z	sp|O08808|DIAP1_MOUSE Protein diaphanous homolog 1 OS=Mus musculus GN=Diaph1 PE=1 SV=1	gi|646312567|gb|KDQ33708.1| hypothetical protein PLEOSDRAFT_1073892 [Pleurotus ostreatus PC15]
vvo-m0854-3p	VVO_02221.t	VVO_02221	129310	133760	4450	-	K11238	opiNOG04300;NOG221128	Z	sp|O08808|DIAP1_MOUSE Protein diaphanous homolog 1 OS=Mus musculus GN=Diaph1 PE=1 SV=1	gi|646312567|gb|KDQ33708.1| hypothetical protein PLEOSDRAFT_1073892 [Pleurotus ostreatus PC15]
vvo-m0854-3p	VVO_02221.t	VVO_02221	129310	133760	4450	-	K11238	opiNOG04300;NOG221128	Z	sp|O08808|DIAP1_MOUSE Protein diaphanous homolog 1 OS=Mus musculus GN=Diaph1 PE=1 SV=1	gi|646312567|gb|KDQ33708.1| hypothetical protein PLEOSDRAFT_1073892 [Pleurotus ostreatus PC15]
vvo-m0854-3p	VVO_02221.t	VVO_02221	129310	133760	4450	-	K11238	opiNOG04300;NOG221128	Z	sp|O08808|DIAP1_MOUSE Protein diaphanous homolog 1 OS=Mus musculus GN=Diaph1 PE=1 SV=1	gi|646312567|gb|KDQ33708.1| hypothetical protein PLEOSDRAFT_1073892 [Pleurotus ostreatus PC15]
vvo-m0854-3p	VVO_02229.t	VVO_02229	146742	148716	1974	GO:0045493;GO:0030248;GO:0005576;GO:0031176	K01181	COG3693;opiNOG17109;opiNOG22961;sordNOG10724	G	sp|Q0H904|XYNC_ASPFU Endo-1,4-beta-xylanase C OS=Neosartorya fumigata (strain ATCC MYA-4609 / Af293 / CBS 101355 / FGSC A1100) GN=xlnC PE=2 SV=2	gi|32402371|gb|AAP81158.1| xylanase [Volvariella volvacea]
vvo-m0854-3p	VVO_02245.t	VVO_02245	195864	197645	1781	-	-	agarNOG09056	S	-	gi|1000840892|gb|KXN82634.1| hypothetical protein AN958_02485 [Leucoagaricus sp. SymC.cos]
vvo-m0854-3p	VVO_02250.t	VVO_02250	221977	223244	1267	-	-	opiNOG24699;COG0508;opiNOG79866	C	sp|O94709|ODPX_SCHPO Probable pyruvate dehydrogenase protein X component, mitochondrial OS=Schizosaccharomyces pombe (strain 972 / ATCC 24843) GN=SPCC1259.09c PE=2 SV=1	gi|1012964997|gb|KYQ39750.1| Pyruvate dehydrogenase protein X component [Hypsizygus marmoreus]
vvo-m0854-3p	VVO_02256.t	VVO_02256	236266	241259	4993	-	-	agaNOG05978	S	-	gi|1012964925|gb|KYQ39678.1| hypothetical protein Hypma_06301 [Hypsizygus marmoreus]
vvo-m0854-3p	VVO_02336.t	VVO_02336	477225	478780	1555	GO:0016829	-	opiNOG57370;NOG48687	SR	-	gi|914265146|gb|KNZ79956.1| hypothetical protein J132_08433 [Termitomyces sp. J132]
vvo-m0854-3p	VVO_02343.t	VVO_02343	500226	502305	2079	-	-	sordNOG09809;opiNOG15977;NOG19231;agaNOG04421	R	sp|A0JJX5|SYT4_ARATH Synaptotagmin-4 OS=Arabidopsis thaliana GN=SYT4 PE=2 SV=1	gi|1012965718|gb|KYQ40469.1| hypothetical protein Hypma_05737 [Hypsizygus marmoreus]
vvo-m0854-3p	VVO_02351.t	VVO_02351	523629	524913	1284	GO:0016829	-	opiNOG57370;NOG48687	SR	-	gi|1012965657|gb|KYQ40408.1| hypothetical protein Hypma_05576 [Hypsizygus marmoreus]
vvo-m0854-3p	VVO_02363.t	VVO_02363	566901	569257	2356	-	-	agaNOG04758;agarNOG09127	S	-	gi|914262893|gb|KNZ77916.1| hypothetical protein J132_03192 [Termitomyces sp. J132]
vvo-m0854-3p	VVO_02414.t	VVO_02414	717401	719539	2138	-	-	opiNOG47492;opiNOG75762	S	-	gi|750950396|gb|KIK08267.1| hypothetical protein K443DRAFT_128666 [Laccaria amethystina LaAM-08-1]
vvo-m0854-3p	VVO_02428.t	VVO_02428	767878	769653	1775	GO:0008152;GO:0003824	K00167	COG0022;opiNOG02951	C	sp|Q55FN7|ODBB_DICDI 2-oxoisovalerate dehydrogenase subunit beta, mitochondrial OS=Dictyostelium discoideum GN=bkdB PE=3 SV=1	gi|1012968712|gb|KYQ43455.1| 2-oxoisovalerate dehydrogenase subunit beta, mitochondrial [Hypsizygus marmoreus]
vvo-m0854-3p	VVO_02442.t	VVO_02442	805954	808430	2476	-	-	NOG174070	S	-	gi|1012968694|gb|KYQ43437.1| hypothetical protein Hypma_02910 [Hypsizygus marmoreus]
vvo-m0854-3p	VVO_02504.t	VVO_02504	957370	962316	4946	-	-	sorNOG06861;opiNOG18967;basNOG04992	R	-	gi|750950321|gb|KIK08192.1| hypothetical protein K443DRAFT_128559 [Laccaria amethystina LaAM-08-1]
vvo-m0854-3p	VVO_02504.t	VVO_02504	957370	962316	4946	-	-	sorNOG06861;opiNOG18967;basNOG04992	R	-	gi|750950321|gb|KIK08192.1| hypothetical protein K443DRAFT_128559 [Laccaria amethystina LaAM-08-1]
vvo-m0854-3p	VVO_02550.t	VVO_02550	1074586	1076451	1865	GO:0030248;GO:0004553;GO:0005576;GO:0030245	K19668	opiNOG18786;COG5297;sorNOG06540	G	sp|P49075|GUX3_AGABI Exoglucanase 3 OS=Agaricus bisporus GN=cel3 PE=1 SV=1	gi|49333367|gb|AAT64008.1| cellobiohydrolase II-I [Volvariella volvacea]
vvo-m0854-3p	VVO_02571.t	VVO_02571	1131150	1132441	1291	-	-	opiNOG02331;opiNOG67761;opiNOG17550;sordNOG05223	IR	sp|Q8CSH9|UBIE_STAES Demethylmenaquinone methyltransferase OS=Staphylococcus epidermidis (strain ATCC 12228) GN=ubiE PE=3 SV=1	gi|568446819|ref|XP_006458074.1| hypothetical protein AGABI2DRAFT_199301 [Agaricus bisporus var. bisporus H97] &gt;gi|426200104|gb|EKV50028.1| hypothetical protein AGABI2DRAFT_199301 [Agaricus bisporus var. bisporus H97]
vvo-m0854-3p	VVO_02580.t	VVO_02580	1164234	1166058	1824	-	-	agaNOG03014;agaNOG06366	S	-	gi|750950442|gb|KIK08313.1| hypothetical protein K443DRAFT_672797 [Laccaria amethystina LaAM-08-1]
vvo-m0854-3p	VVO_02608.t	VVO_02608	1237317	1242860	5543	-	K20353	fuNOG32037;NOG10797;opiNOG06675;NOG222976	SU	sp|Q4WD95|SEC16_ASPFU COPII coat assembly protein sec16 OS=Neosartorya fumigata (strain ATCC MYA-4609 / Af293 / CBS 101355 / FGSC A1100) GN=sec16 PE=3 SV=1	gi|1012968735|gb|KYQ43478.1| COPII coat assembly protein sec16 [Hypsizygus marmoreus]
vvo-m0854-3p	VVO_02608.t	VVO_02608	1237317	1242860	5543	-	K20353	fuNOG32037;NOG10797;opiNOG06675;NOG222976	SU	sp|Q4WD95|SEC16_ASPFU COPII coat assembly protein sec16 OS=Neosartorya fumigata (strain ATCC MYA-4609 / Af293 / CBS 101355 / FGSC A1100) GN=sec16 PE=3 SV=1	gi|1012968735|gb|KYQ43478.1| COPII coat assembly protein sec16 [Hypsizygus marmoreus]
vvo-m0854-3p	VVO_02615.t	VVO_02615	1255606	1257753	2147	-	-	-	-	-	gi|1012968512|gb|KYQ43255.1| hypothetical protein Hypma_02689 [Hypsizygus marmoreus]
vvo-m0854-3p	VVO_02623.t	VVO_02623	1273269	1275326	2057	-	-	opiNOG07843;opiNOG33249;opiNOG05726	KR	sp|P34708|TRA1_CAEEL Sex-determining transformer protein 1 OS=Caenorhabditis elegans GN=tra-1 PE=1 SV=1	gi|1012968515|gb|KYQ43258.1| Zinc finger protein 3 [Hypsizygus marmoreus]
vvo-m0854-3p	VVO_02653.t	VVO_02653	1369957	1372125	2168	GO:0006810	K12183	opiNOG14939;opiNOG73817;opiNOG11381	OU	sp|Q99816|TS101_HUMAN Tumor susceptibility gene 101 protein OS=Homo sapiens GN=TSG101 PE=1 SV=2	gi|750998267|gb|KIK40510.1| hypothetical protein CY34DRAFT_807131 [Suillus luteus UH-Slu-Lm8-n1]
vvo-m0854-3p	VVO_02793.t	VVO_02793	1762861	1766243	3382	-	K17608	opiNOG03592;treNOG08003	AD	sp|Q9ERG2|STRN3_MOUSE Striatin-3 OS=Mus musculus GN=Strn3 PE=1 SV=1	gi|1012960151|gb|KYQ34927.1| Striatin-3 [Hypsizygus marmoreus]
vvo-m0854-3p	VVO_02875.t	VVO_02875	1980927	1986862	5935	-	-	opiNOG11498	KB	sp|Q5BE04|HST4_EMENI NAD-dependent protein deacetylase hst4 OS=Emericella nidulans (strain FGSC A4 / ATCC 38163 / CBS 112.46 / NRRL 194 / M139) GN=AN1226 PE=3 SV=1	gi|763728794|gb|KJA26205.1| hypothetical protein HYPSUDRAFT_36454 [Hypholoma sublateritium FD-334 SS-4]
vvo-m0854-3p	VVO_02884.t	VVO_02884	2015581	2017746	2165	-	-	agaNOG06428;agaNOG05876	S	-	gi|1012969744|gb|KYQ44485.1| hypothetical protein Hypma_01441 [Hypsizygus marmoreus]
vvo-m0854-3p	VVO_02910.t	VVO_02910	2116324	2120991	4667	-	-	agarNOG06910;opiNOG66557	S	-	gi|597986935|ref|XP_007331224.1| hypothetical protein AGABI1DRAFT_60990, partial [Agaricus bisporus var. burnettii JB137-S8] &gt;gi|409077669|gb|EKM78034.1| hypothetical protein AGABI1DRAFT_60990, partial [Agaricus bisporus var. burnettii JB137-S8]
vvo-m0854-3p	VVO_02910.t	VVO_02910	2116324	2120991	4667	-	-	agarNOG06910;opiNOG66557	S	-	gi|597986935|ref|XP_007331224.1| hypothetical protein AGABI1DRAFT_60990, partial [Agaricus bisporus var. burnettii JB137-S8] &gt;gi|409077669|gb|EKM78034.1| hypothetical protein AGABI1DRAFT_60990, partial [Agaricus bisporus var. burnettii JB137-S8]
vvo-m0854-3p	VVO_02940.t	VVO_02940	2224739	2229289	4550	-	-	euNOG26721	S	sp|Q8IDX6|RBP2A_PLAF7 Reticulocyte-binding protein 2 homolog a OS=Plasmodium falciparum (isolate 3D7) GN=PF13_0198 PE=3 SV=1	gi|170111258|ref|XP_001886833.1| predicted protein [Laccaria bicolor S238N-H82] &gt;gi|164638191|gb|EDR02470.1| predicted protein [Laccaria bicolor S238N-H82]
vvo-m0854-3p	VVO_02954.t	VVO_02954	2297692	2301426	3734	-	-	-	-	-	gi|749765088|gb|KII89680.1| hypothetical protein PLICRDRAFT_52842 [Plicaturopsis crispa FD-325 SS-3]
vvo-m0854-3p	VVO_02954.t	VVO_02954	2297692	2301426	3734	-	-	-	-	-	gi|749765088|gb|KII89680.1| hypothetical protein PLICRDRAFT_52842 [Plicaturopsis crispa FD-325 SS-3]
vvo-m0854-3p	VVO_02985.t	VVO_02985	2407036	2409523	2487	-	-	agaNOG06629;agaNOG06950;agaNOG05988	S	-	gi|630179174|ref|XP_007844746.1| hypothetical protein Moror_962 [Moniliophthora roreri MCA 2997] &gt;gi|554914829|gb|ESK95933.1| hypothetical protein Moror_962 [Moniliophthora roreri MCA 2997]
vvo-m0854-3p	VVO_03040.t	VVO_03040	141044	142226	1182	-	-	agaNOG04390	S	-	gi|648161585|gb|KDR75292.1| hypothetical protein GALMADRAFT_140817 [Galerina marginata CBS 339.88]
vvo-m0854-3p	VVO_03072.t	VVO_03072	238718	240037	1319	-	-	agaNOG04918	S	-	gi|648158969|gb|KDR72705.1| hypothetical protein GALMADRAFT_252910 [Galerina marginata CBS 339.88]
vvo-m0854-3p	VVO_03083.t	VVO_03083	272218	275349	3131	-	-	agaNOG04826;agaNOG04774	SR	-	gi|749896126|gb|KIJ63816.1| hypothetical protein HYDPIDRAFT_91819 [Hydnomerulius pinastri MD-312]
vvo-m0854-3p	VVO_03134.t	VVO_03134	476457	478957	2500	GO:0005488	-	opiNOG39128;NOG120999;COG5641	K	sp|Q0Q0E4|GATA4_CANFA Transcription factor GATA-4 OS=Canis familiaris GN=GATA4 PE=2 SV=1	gi|646308727|gb|KDQ29871.1| hypothetical protein PLEOSDRAFT_1024687, partial [Pleurotus ostreatus PC15]
vvo-m0854-3p	VVO_03146.t	VVO_03146	504528	506710	2182	-	-	COG2801;opiNOG01931;treNOG04014	RL	sp|Q05654|RTF21_SCHPO Retrotransposable element Tf2 155 kDa protein type 1 OS=Schizosaccharomyces pombe (strain 972 / ATCC 24843) GN=Tf2-1 PE=4 SV=1	gi|630219595|ref|XP_007857818.1| hypothetical protein Moror_1390, partial [Moniliophthora roreri MCA 2997] &gt;gi|554899592|gb|ESK82878.1| hypothetical protein Moror_1390, partial [Moniliophthora roreri MCA 2997]
vvo-m0854-3p	VVO_03158.t	VVO_03158	565562	570235	4673	-	-	-	-	-	-
vvo-m0854-3p	VVO_03158.t	VVO_03158	565562	570235	4673	-	-	-	-	-	-
vvo-m0854-3p	VVO_03163.t	VVO_03163	581615	590492	8877	GO:0005524	K06689	opiNOG04408	O	sp|O74196|UBC1_COLGL Ubiquitin-conjugating enzyme E2-16 kDa OS=Colletotrichum gloeosporioides GN=UBC1 PE=2 SV=1	gi|646310821|gb|KDQ31963.1| hypothetical protein PLEOSDRAFT_1091903 [Pleurotus ostreatus PC15]
vvo-m0854-3p	VVO_03173.t	VVO_03173	618894	620002	1108	-	K12881	opiNOG35581;KOG0533;opiNOG68058;opiNOG25456	A	sp|Q09330|MLO3_SCHPO mRNA export protein mlo3 OS=Schizosaccharomyces pombe (strain 972 / ATCC 24843) GN=mlo3 PE=1 SV=1	gi|170100230|ref|XP_001881333.1| predicted protein [Laccaria bicolor S238N-H82] &gt;gi|164644012|gb|EDR08263.1| predicted protein [Laccaria bicolor S238N-H82]
vvo-m0854-3p	VVO_03196.t	VVO_03196	708258	709985	1727	-	-	opiNOG59235;COG2801;opiNOG01931	RL	sp|Q9UR07|RTF23_SCHPO Retrotransposable element Tf2 155 kDa protein type 3 OS=Schizosaccharomyces pombe (strain 972 / ATCC 24843) GN=Tf2-11 PE=4 SV=1	gi|215449093|gb|EEB89023.1| hypothetical protein MPER_12935 [Moniliophthora perniciosa FA553]
vvo-m0854-3p	VVO_03233.t	VVO_03233	827269	835133	7864	-	-	agaNOG05275	S	-	gi|1012959693|gb|KYQ34472.1| hypothetical protein Hypma_11610 [Hypsizygus marmoreus]
vvo-m0854-3p	VVO_03237.t	VVO_03237	841784	843760	1976	GO:0008237	-	opiNOG45041	R	sp|P81054|PLMP_GRIFR Peptidyl-Lys metalloendopeptidase OS=Grifola frondosa GN=MEP PE=1 SV=2	gi|1012970684|gb|KYQ45424.1| Peptidyl-Lys metalloendopeptidase [Hypsizygus marmoreus]
vvo-m0854-3p	VVO_03279.t	VVO_03279	975945	980332	4387	-	-	opiNOG79816;fuNOG31780;NOG43998;opiNOG78156	SAR	sp|A7Z026|PPR37_BOVIN Protein phosphatase 1 regulatory subunit 37 OS=Bos taurus GN=PPP1R37 PE=2 SV=1	gi|750940212|gb|KIJ98213.1| hypothetical protein K443DRAFT_104334 [Laccaria amethystina LaAM-08-1]
vvo-m0854-3p	VVO_03330.t	VVO_03330	1150196	1153467	3271	-	K11976	treNOG06421;opiNOG08339	O	sp|P58283|RN216_MOUSE E3 ubiquitin-protein ligase RNF216 OS=Mus musculus GN=Rnf216 PE=1 SV=3	gi|646310557|gb|KDQ31699.1| hypothetical protein PLEOSDRAFT_1110918 [Pleurotus ostreatus PC15]
vvo-m0854-3p	VVO_03356.t	VVO_03356	1241681	1245960	4279	-	-	opiNOG01931;treNOG04014	R	sp|Q05654|RTF21_SCHPO Retrotransposable element Tf2 155 kDa protein type 1 OS=Schizosaccharomyces pombe (strain 972 / ATCC 24843) GN=Tf2-1 PE=4 SV=1	gi|691792454|emb|CDO72200.1| hypothetical protein BN946_scf184970.g52 [Trametes cinnabarina]
vvo-m0854-3p	VVO_03383.t	VVO_03383	1328679	1329543	864	GO:0016021;GO:0005739	-	treNOG04386;opiNOG02585	S	sp|P43557|FMP32_YEAST Protein FMP32, mitochondrial OS=Saccharomyces cerevisiae (strain ATCC 204508 / S288c) GN=FMP32 PE=1 SV=1	gi|763728252|gb|KJA25665.1| hypothetical protein HYPSUDRAFT_37086 [Hypholoma sublateritium FD-334 SS-4]
vvo-m0854-3p	VVO_03405.t	VVO_03405	1416375	1419417	3042	-	-	agaNOG05970	S	-	gi|1012959482|gb|KYQ34263.1| hypothetical protein Hypma_11900 [Hypsizygus marmoreus]
vvo-m0854-3p	VVO_03458.t	VVO_03458	1535445	1536092	647	GO:0016491	K17783	opiNOG29209;treNOG06588	O	sp|P56213|ALR_MOUSE FAD-linked sulfhydryl oxidase ALR OS=Mus musculus GN=Gfer PE=2 SV=2	gi|242216656|ref|XP_002474134.1| predicted protein [Postia placenta Mad-698-R] &gt;gi|220726751|gb|EED80691.1| predicted protein [Postia placenta Mad-698-R]
vvo-m0854-3p	VVO_03543.t	VVO_03543	1808227	1812859	4632	GO:0030248;GO:0004553;GO:0005576;GO:0005975	-	sordNOG05404;opiNOG14906;sorNOG04259	RG	sp|G0RV93|CIP2_HYPJQ 4-O-methyl-glucuronoyl methylesterase OS=Hypocrea jecorina (strain QM6a) GN=cip2 PE=1 SV=1	gi|1012959869|gb|KYQ34647.1| 4-O-methyl-glucuronoyl methylesterase [Hypsizygus marmoreus]
vvo-m0854-3p	VVO_03552.t	VVO_03552	1842693	1846695	4002	GO:0046872	-	treNOG08303;opiNOG00299	OT	sp|P40995|SCD1_SCHPO Rho guanine nucleotide exchange factor scd1 OS=Schizosaccharomyces pombe (strain 972 / ATCC 24843) GN=scd1 PE=1 SV=2	gi|1012959433|gb|KYQ34214.1| hypothetical protein Hypma_11861 [Hypsizygus marmoreus]
vvo-m0854-3p	VVO_03564.t	VVO_03564	1897127	1902588	5461	-	-	agarNOG04471;KOG1634;fuNOG19702;opiNOG44755	SRK	-	gi|763730569|gb|KJA27974.1| hypothetical protein HYPSUDRAFT_197536 [Hypholoma sublateritium FD-334 SS-4]
vvo-m0854-3p	VVO_03565.t	VVO_03565	1903684	1911724	8040	-	-	opiNOG48717	T	sp|Q5B4Z3|SEPH_EMENI Cytokinesis protein sepH OS=Emericella nidulans (strain FGSC A4 / ATCC 38163 / CBS 112.46 / NRRL 194 / M139) GN=sepH PE=3 SV=2	gi|1012959451|gb|KYQ34232.1| hypothetical protein Hypma_11881 [Hypsizygus marmoreus]
vvo-m0854-3p	VVO_03603.t	VVO_03603	2037191	2038121	930	-	-	-	-	-	-
vvo-m0854-3p	VVO_03676.t	VVO_03676	2254737	2258366	3629	GO:0007018;GO:0005524;GO:0003777;GO:0008017	K11498	opiNOG08903	Z	sp|Q6S001|KIF11_DICDI Kinesin-related protein 11 OS=Dictyostelium discoideum GN=kif11 PE=3 SV=1	gi|750933522|gb|KIJ91813.1| hypothetical protein K443DRAFT_135424 [Laccaria amethystina LaAM-08-1]
vvo-m0854-3p	VVO_03692.t	VVO_03692	17459	17599	140	-	-	-	-	-	-
vvo-m0854-3p	VVO_03692.t	VVO_03692	17459	17599	140	-	-	-	-	-	-
vvo-m0854-3p	VVO_03693.t	VVO_03693	20736	21915	1179	-	-	-	-	-	-
vvo-m0854-3p	VVO_03702.t	VVO_03702	51275	53205	1930	-	-	agarNOG09025;opiNOG77092	SR	-	gi|1012970084|gb|KYQ44825.1| hypothetical protein Hypma_01728 [Hypsizygus marmoreus]
vvo-m0854-3p	VVO_03782.t	VVO_03782	278556	279761	1205	-	-	opiNOG44136	S	sp|Q5M8G6|IMPTA_XENTR Protein IMPACT-A OS=Xenopus tropicalis GN=impact-A PE=2 SV=1	gi|751690334|gb|KIM40325.1| hypothetical protein M413DRAFT_446512 [Hebeloma cylindrosporum h7]
vvo-m0854-3p	VVO_03791.t	VVO_03791	320967	327117	6150	GO:0016020	K14026	opiNOG00924	O	sp|Q9Z2G6|SE1L1_MOUSE Protein sel-1 homolog 1 OS=Mus musculus GN=Sel1l PE=2 SV=2	gi|1012969287|gb|KYQ44029.1| Protein sel-1 1, partial [Hypsizygus marmoreus]
vvo-m0854-3p	VVO_03832.t	VVO_03832	431346	435058	3712	-	-	opiNOG47712	S	-	gi|914258687|gb|KNZ73936.1| hypothetical protein J132_09011 [Termitomyces sp. J132]
vvo-m0854-3p	VVO_03876.t	VVO_03876	541417	543336	1919	-	-	opiNOG40692;opiNOG80459;opiNOG30565	JTR	sp|Q4P965|VTS1_USTMA Protein VTS1 OS=Ustilago maydis (strain 521 / FGSC 9021) GN=VTS1 PE=3 SV=1	gi|630194497|ref|XP_007849661.1| sam domain family protein [Moniliophthora roreri MCA 2997] &gt;gi|554909455|gb|ESK91014.1| sam domain family protein [Moniliophthora roreri MCA 2997] &gt;gi|961968851|gb|KTB40641.1| hypothetical protein WG66_6802 [Moniliophthora roreri]
vvo-m0854-3p	VVO_03980.t	VVO_03980	834724	836652	1928	-	K12819	opiNOG10423;fuNOG04251;treNOG04265	A	sp|P0CR52|SLU7_CRYNJ Pre-mRNA-splicing factor SLU7 OS=Cryptococcus neoformans var. neoformans serotype D (strain JEC21 / ATCC MYA-565) GN=SLU7 PE=3 SV=1	gi|751695270|gb|KIM45250.1| hypothetical protein M413DRAFT_441930 [Hebeloma cylindrosporum h7]
vvo-m0854-3p	VVO_04014.t	VVO_04014	931762	932923	1161	-	-	opiNOG66854	S	-	gi|170092357|ref|XP_001877400.1| predicted protein [Laccaria bicolor S238N-H82] &gt;gi|164647259|gb|EDR11503.1| predicted protein [Laccaria bicolor S238N-H82]
vvo-m0854-3p	VVO_04017.t	VVO_04017	936161	942662	6501	-	-	opiNOG15016;saccNOG00423	K	sp|O13987|YEG5_SCHPO Ankyrin and IPT/TIG repeat-containing protein C26H5.05 OS=Schizosaccharomyces pombe (strain 972 / ATCC 24843) GN=SPAC26H5.05 PE=4 SV=1	gi|750952102|gb|KIK09967.1| hypothetical protein K443DRAFT_548 [Laccaria amethystina LaAM-08-1]
vvo-m0854-3p	VVO_04058.t	VVO_04058	1059801	1060333	532	-	-	-	-	-	gi|597969771|ref|XP_007327053.1| hypothetical protein AGABI1DRAFT_118581 [Agaricus bisporus var. burnettii JB137-S8] &gt;gi|409082929|gb|EKM83287.1| hypothetical protein AGABI1DRAFT_118581 [Agaricus bisporus var. burnettii JB137-S8]
vvo-m0854-3p	VVO_04074.t	VVO_04074	1118144	1119308	1164	-	-	-	-	-	-
vvo-m0854-3p	VVO_04098.t	VVO_04098	1181980	1184823	2843	-	K11866	opiNOG04572	T	sp|Q9P371|SST2_SCHPO AMSH-like protease sst2 OS=Schizosaccharomyces pombe (strain 972 / ATCC 24843) GN=sst2 PE=1 SV=1	gi|1012966067|gb|KYQ40817.1| AMSH-like protease sst2 [Hypsizygus marmoreus]
vvo-m0854-3p	VVO_04098.t	VVO_04098	1181980	1184823	2843	-	K11866	opiNOG04572	T	sp|Q9P371|SST2_SCHPO AMSH-like protease sst2 OS=Schizosaccharomyces pombe (strain 972 / ATCC 24843) GN=sst2 PE=1 SV=1	gi|1012966067|gb|KYQ40817.1| AMSH-like protease sst2 [Hypsizygus marmoreus]
vvo-m0854-3p	VVO_04103.t	VVO_04103	1205193	1208371	3178	-	-	opiNOG39858;treNOG08737	S	-	gi|751026726|gb|KIK68420.1| hypothetical protein GYMLUDRAFT_717832 [Gymnopus luxurians FD-317 M1]
vvo-m0854-3p	VVO_04146.t	VVO_04146	1341790	1344854	3064	GO:0004553;GO:0005975	K01188	sordNOG07513;sorNOG00068;opiNOG01219	G	sp|Q25BW4|BGL1B_PHACH Beta-glucosidase 1B OS=Phanerochaete chrysosporium GN=BGL1B PE=1 SV=1	gi|648152623|gb|KDR66470.1| hypothetical protein GALMADRAFT_130943 [Galerina marginata CBS 339.88]
vvo-m0854-3p	VVO_04156.t	VVO_04156	1374772	1381960	7188	-	-	NOG05750;opiNOG76231;fuNOG28484	SR	-	gi|750938558|gb|KIJ96601.1| hypothetical protein K443DRAFT_682227 [Laccaria amethystina LaAM-08-1]
vvo-m0854-3p	VVO_04176.t	VVO_04176	1447608	1450118	2510	-	-	agaNOG06584;agaNOG06933	SR	-	gi|914264255|gb|KNZ79236.1| hypothetical protein J132_03711 [Termitomyces sp. J132]
vvo-m0854-3p	VVO_04217.t	VVO_04217	1576650	1578536	1886	-	-	-	-	-	gi|618807005|ref|XP_007306232.1| hypothetical protein STEHIDRAFT_148333 [Stereum hirsutum FP-91666 SS1] &gt;gi|389743959|gb|EIM85143.1| hypothetical protein STEHIDRAFT_148333 [Stereum hirsutum FP-91666 SS1]
vvo-m0854-3p	VVO_04252.t	VVO_04252	1685702	1688572	2870	-	-	-	-	-	-
vvo-m0854-3p	VVO_04311.t	VVO_04311	6913	8866	1953	GO:0008152;GO:0016798	-	COG3507;opiNOG12344	RG	sp|Q9WXE8|XYLO_PRERU Putative beta-xylosidase OS=Prevotella ruminicola PE=3 SV=2	gi|749885341|gb|KIJ54728.1| glycoside hydrolase family 43 protein [Sphaerobolus stellatus SS14]
vvo-m0854-3p	VVO_04352.t	VVO_04352	155310	157491	2181	GO:0046872	-	opiNOG29121;treNOG09327	SO	sp|Q13233|M3K1_HUMAN Mitogen-activated protein kinase kinase kinase 1 OS=Homo sapiens GN=MAP3K1 PE=1 SV=4	gi|648155469|gb|KDR69269.1| hypothetical protein GALMADRAFT_230775 [Galerina marginata CBS 339.88]
vvo-m0854-3p	VVO_04444.t	VVO_04444	457944	459176	1232	-	-	-	-	-	-
vvo-m0854-3p	VVO_04445.t	VVO_04445	459674	465086	5412	GO:0016020	-	agaNOG00812;opiNOG39044	S	-	gi|750937004|gb|KIJ95098.1| hypothetical protein K443DRAFT_134525 [Laccaria amethystina LaAM-08-1]
vvo-m0854-3p	VVO_04467.t	VVO_04467	533133	537858	4725	-	-	opiNOG18208	Z	sp|Q10199|IMP2_SCHPO Septation protein imp2 OS=Schizosaccharomyces pombe (strain 972 / ATCC 24843) GN=imp2 PE=1 SV=1	gi|1012969409|gb|KYQ44151.1| Septation protein imp2 [Hypsizygus marmoreus]
vvo-m0854-3p	VVO_04479.t	VVO_04479	578846	587431	8585	-	K11359	agarNOG07910;opiNOG13521;treNOG04605	KB	sp|P87152|SPT7_SCHPO Transcriptional activator spt7 OS=Schizosaccharomyces pombe (strain 972 / ATCC 24843) GN=spt7 PE=1 SV=2	gi|170100479|ref|XP_001881457.1| SAGA complex protein [Laccaria bicolor S238N-H82] &gt;gi|164643416|gb|EDR07668.1| SAGA complex protein [Laccaria bicolor S238N-H82]
vvo-m0854-3p	VVO_04479.t	VVO_04479	578846	587431	8585	-	K11359	agarNOG07910;opiNOG13521;treNOG04605	KB	sp|P87152|SPT7_SCHPO Transcriptional activator spt7 OS=Schizosaccharomyces pombe (strain 972 / ATCC 24843) GN=spt7 PE=1 SV=2	gi|170100479|ref|XP_001881457.1| SAGA complex protein [Laccaria bicolor S238N-H82] &gt;gi|164643416|gb|EDR07668.1| SAGA complex protein [Laccaria bicolor S238N-H82]
vvo-m0854-3p	VVO_04479.t	VVO_04479	578846	587431	8585	-	K11359	agarNOG07910;opiNOG13521;treNOG04605	KB	sp|P87152|SPT7_SCHPO Transcriptional activator spt7 OS=Schizosaccharomyces pombe (strain 972 / ATCC 24843) GN=spt7 PE=1 SV=2	gi|170100479|ref|XP_001881457.1| SAGA complex protein [Laccaria bicolor S238N-H82] &gt;gi|164643416|gb|EDR07668.1| SAGA complex protein [Laccaria bicolor S238N-H82]
vvo-m0854-3p	VVO_04491.t	VVO_04491	618928	620505	1577	-	-	agarNOG08633	S	-	gi|170103218|ref|XP_001882824.1| predicted protein [Laccaria bicolor S238N-H82] &gt;gi|164642195|gb|EDR06452.1| predicted protein [Laccaria bicolor S238N-H82]
vvo-m0854-3p	VVO_04519.t	VVO_04519	720285	724946	4661	-	-	agaNOG03935	S	-	gi|751686834|gb|KIM36844.1| hypothetical protein M413DRAFT_285464 [Hebeloma cylindrosporum h7]
vvo-m0854-3p	VVO_04625.t	VVO_04625	1067794	1080180	12386	GO:0046872	-	opiNOG07316	S	sp|Q52KW8|RCC2_XENLA Protein RCC2 homolog OS=Xenopus laevis GN=rcc2 PE=2 SV=1	gi|914259562|gb|KNZ74742.1| RCC2 like protein [Termitomyces sp. J132]
vvo-m0854-3p	VVO_04656.t	VVO_04656	1180503	1187858	7355	-	K20520	opiNOG21245;fuNOG06915	Z	sp|A6H7G2|DBNL_BOVIN Drebrin-like protein OS=Bos taurus GN=DBNL PE=2 SV=1	gi|170087612|ref|XP_001875029.1| related actin-binding protein [Laccaria bicolor S238N-H82] &gt;gi|164650229|gb|EDR14470.1| related actin-binding protein [Laccaria bicolor S238N-H82]
vvo-m0854-3p	VVO_04656.t	VVO_04656	1180503	1187858	7355	-	K20520	opiNOG21245;fuNOG06915	Z	sp|A6H7G2|DBNL_BOVIN Drebrin-like protein OS=Bos taurus GN=DBNL PE=2 SV=1	gi|170087612|ref|XP_001875029.1| related actin-binding protein [Laccaria bicolor S238N-H82] &gt;gi|164650229|gb|EDR14470.1| related actin-binding protein [Laccaria bicolor S238N-H82]
vvo-m0854-3p	VVO_04689.t	VVO_04689	1296394	1299376	2982	-	-	treNOG06068;agaNOG04913	S	-	gi|914265422|gb|KNZ80196.1| hypothetical protein J132_06789 [Termitomyces sp. J132]
vvo-m0854-3p	VVO_04700.t	VVO_04700	1324387	1332553	8166	GO:0016787;GO:0005975	-	opiNOG43448	R	-	gi|1018874833|dbj|GAT52508.1| b-(1-6) glucan synthase [Mycena chlorophos]
vvo-m0854-3p	VVO_04705.t	VVO_04705	1349718	1352572	2854	GO:0006099;GO:0009055;GO:0000104;GO:0045281;GO:0016021	K00236	NOG22885;opiNOG37682;opiNOG13440	SC	sp|O74882|SDH3_SCHPO Succinate dehydrogenase cytochrome B subunit, mitochondrial OS=Schizosaccharomyces pombe (strain 972 / ATCC 24843) GN=sdh3 PE=3 SV=1	gi|646311048|gb|KDQ32190.1| cytochrome b subunit of succinate dehydrogenase SDH3 [Pleurotus ostreatus PC15]
vvo-m0854-3p	VVO_04774.t	VVO_04774	172971	178233	5262	-	-	agarNOG08771;agarNOG08994;agaNOG06673	S	-	gi|1018889475|dbj|GAT49213.1| predicted protein [Mycena chlorophos]
vvo-m0854-3p	VVO_04824.t	VVO_04824	327086	329498	2412	-	-	KOG1721;treNOG04124;opiNOG21596	K	sp|P0CS62|PACC_CRYNJ pH-response transcription factor pacC/RIM101 OS=Cryptococcus neoformans var. neoformans serotype D (strain JEC21 / ATCC MYA-565) GN=RIM101 PE=3 SV=1	gi|1012971405|gb|KYQ46145.1| pH-response transcription factor pacC/RIM101 [Hypsizygus marmoreus]
vvo-m0854-3p	VVO_04915.t	VVO_04915	551956	557785	5829	GO:0016020;GO:0006810;GO:0000166;GO:0016887	-	opiNOG19846;opiNOG05997	Q	sp|P32386|YBT1_YEAST ATP-dependent bile acid permease OS=Saccharomyces cerevisiae (strain ATCC 204508 / S288c) GN=YBT1 PE=1 SV=2	gi|648172114|gb|KDR85730.1| hypothetical protein GALMADRAFT_84830 [Galerina marginata CBS 339.88]
vvo-m0854-3p	VVO_04953.t	VVO_04953	652440	656327	3887	-	K11644	opiNOG05560	B	sp|Q09750|PST1_SCHPO Paired amphipathic helix protein pst1 OS=Schizosaccharomyces pombe (strain 972 / ATCC 24843) GN=pst1 PE=1 SV=1	gi|1012971185|gb|KYQ45925.1| Paired amphipathic helix protein pst1 [Hypsizygus marmoreus]
vvo-m0854-3p	VVO_04998.t	VVO_04998	773878	775160	1282	GO:0044424	K12592	opiNOG30745;treNOG09058;opiNOG40812	AL	sp|Q3KPR1|C1D_XENLA Nuclear nucleic acid-binding protein C1D OS=Xenopus laevis GN=c1d PE=2 SV=1	gi|751697583|gb|KIM47560.1| hypothetical protein M413DRAFT_439227, partial [Hebeloma cylindrosporum h7]
vvo-m0854-3p	VVO_05031.t	VVO_05031	891335	894248	2913	-	-	opiNOG30896;treNOG07651	D	sp|Q6ZI17|OML2_ORYSJ Protein MEI2-like 2 OS=Oryza sativa subsp. japonica GN=ML2 PE=2 SV=1	gi|170085711|ref|XP_001874079.1| predicted protein [Laccaria bicolor S238N-H82] &gt;gi|164651631|gb|EDR15871.1| predicted protein [Laccaria bicolor S238N-H82]
vvo-m0854-3p	VVO_05041.t	VVO_05041	920780	922339	1559	-	-	-	-	-	-
vvo-m0854-3p	VVO_05048.t	VVO_05048	937157	939380	2223	GO:0046872	-	opiNOG07628	O	sp|Q32NQ8|RNF10_XENLA RING finger protein 10 OS=Xenopus laevis GN=rnf10 PE=2 SV=1	gi|750939873|gb|KIJ97881.1| hypothetical protein K443DRAFT_681157 [Laccaria amethystina LaAM-08-1]
vvo-m0854-3p	VVO_05081.t	VVO_05081	1028356	1030924	2568	-	K14405	opiNOG46023;opiNOG14815;COG5213	A	sp|Q09801|FIP1X_SCHPO Pre-mRNA polyadenylation factor fip1 OS=Schizosaccharomyces pombe (strain 972 / ATCC 24843) GN=SPAC22G7.10 PE=3 SV=1	gi|752347858|gb|KIO06919.1| hypothetical protein M404DRAFT_137713 [Pisolithus tinctorius Marx 270]
vvo-m0854-3p	VVO_05138.t	VVO_05138	1224902	1225771	869	-	-	-	-	-	-
vvo-m0854-3p	VVO_05154.t	VVO_05154	1279365	1280678	1313	-	-	-	-	-	-
vvo-m0854-3p	VVO_05182.t	VVO_05182	18288	20700	2412	-	-	COG1506;opiNOG04843	OE	sp|P19205|ACPH_PIG Acylamino-acid-releasing enzyme OS=Sus scrofa GN=APEH PE=1 SV=2	gi|1012963713|gb|KYQ38470.1| Acylamino-acid-releasing enzyme [Hypsizygus marmoreus]
vvo-m0854-3p	VVO_05209.t	VVO_05209	126364	127807	1443	-	-	opiNOG26601;agarNOG08614	SK	-	gi|1012955727|gb|KYQ30682.1| hypothetical protein Hypma_15467 [Hypsizygus marmoreus]
vvo-m0854-3p	VVO_05244.t	VVO_05244	253595	255386	1791	-	-	COG2801;opiNOG01931	RL	sp|Q9UR07|RTF23_SCHPO Retrotransposable element Tf2 155 kDa protein type 3 OS=Schizosaccharomyces pombe (strain 972 / ATCC 24843) GN=Tf2-11 PE=4 SV=1	gi|961958125|gb|KTB33563.1| putative reverse transcriptase-rnase h-integrase [Moniliophthora roreri]
vvo-m0854-3p	VVO_05273.t	VVO_05273	347214	349133	1919	GO:0003723;GO:0005634	-	NOG01505;opiNOG20458	SA	sp|Q09911|YAJE_SCHPO Uncharacterized protein C30D11.14c OS=Schizosaccharomyces pombe (strain 972 / ATCC 24843) GN=SPAC30D11.14c PE=4 SV=1	gi|336368686|gb|EGN97029.1| hypothetical protein SERLA73DRAFT_170351 [Serpula lacrymans var. lacrymans S7.3]
vvo-m0854-3p	VVO_05273.t	VVO_05273	347214	349133	1919	GO:0003723;GO:0005634	-	NOG01505;opiNOG20458	SA	sp|Q09911|YAJE_SCHPO Uncharacterized protein C30D11.14c OS=Schizosaccharomyces pombe (strain 972 / ATCC 24843) GN=SPAC30D11.14c PE=4 SV=1	gi|336368686|gb|EGN97029.1| hypothetical protein SERLA73DRAFT_170351 [Serpula lacrymans var. lacrymans S7.3]
vvo-m0854-3p	VVO_05279.t	VVO_05279	366488	376930	10442	GO:0044763;GO:0044424;GO:0000166;GO:0016884;GO:0006412;GO:0044710;GO:0006996	K02433	opiNOG06549	J	sp|A8N8S3|GATA_COPC7 Glutamyl-tRNA(Gln) amidotransferase subunit A, mitochondrial OS=Coprinopsis cinerea (strain Okayama-7 / 130 / ATCC MYA-4618 / FGSC 9003) GN=CC1G_00798 PE=3 SV=1	gi|750946684|gb|KIK04580.1| hypothetical protein K443DRAFT_675836 [Laccaria amethystina LaAM-08-1]
vvo-m0854-3p	VVO_05280.t	VVO_05280	377161	380721	3560	GO:0004581;GO:0006487;GO:0016021;GO:0005789	K00729	NOG114394;opiNOG10087	RU	sp|O60061|ALG5_SCHPO Dolichyl-phosphate beta-glucosyltransferase OS=Schizosaccharomyces pombe (strain 972 / ATCC 24843) GN=alg5 PE=3 SV=1	gi|630205120|ref|XP_007853119.1| glycosyltransferase family 2 protein [Moniliophthora roreri MCA 2997] &gt;gi|554905513|gb|ESK87579.1| glycosyltransferase family 2 protein [Moniliophthora roreri MCA 2997]
vvo-m0854-3p	VVO_05309.t	VVO_05309	488479	490335	1856	-	-	treNOG05115;agaNOG06710	S	-	gi|169855281|ref|XP_001834308.1| hypothetical protein CC1G_11717 [Coprinopsis cinerea okayama7#130] &gt;gi|116504603|gb|EAU87498.1| hypothetical protein CC1G_11717 [Coprinopsis cinerea okayama7#130]
vvo-m0854-3p	VVO_05321.t	VVO_05321	533453	535180	1727	-	-	agaNOG03783;agaNOG06805;agarNOG08723	SR	-	gi|646302532|gb|KDQ23681.1| hypothetical protein PLEOSDRAFT_1108166 [Pleurotus ostreatus PC15]
vvo-m0854-3p	VVO_05420.t	VVO_05420	840150	849069	8919	GO:0007165;GO:0016772	-	opiNOG14118;treNOG06906	T	sp|Q9Y7T6|SEC59_SCHPO Dolichol kinase sec59 OS=Schizosaccharomyces pombe (strain 972 / ATCC 24843) GN=sec59 PE=3 SV=3	gi|914256775|gb|KNZ72175.1| hypothetical protein J132_04456 [Termitomyces sp. J132]
vvo-m0854-3p	VVO_05435.t	VVO_05435	881819	883574	1755	GO:0016740	-	opiNOG03976;agaNOG05259	SK	-	gi|751178265|gb|KIL64229.1| hypothetical protein M378DRAFT_11612 [Amanita muscaria Koide BX008]
vvo-m0854-3p	VVO_05578.t	VVO_05578	81131	83662	2531	GO:0032324	K15376	opiNOG01922	H	sp|Q9NQX3|GEPH_HUMAN Gephyrin OS=Homo sapiens GN=GPHN PE=1 SV=1	gi|1012968332|gb|KYQ43076.1| Molybdenum cofactor synthesis protein cinnamon [Hypsizygus marmoreus]
vvo-m0854-3p	VVO_05578.t	VVO_05578	81131	83662	2531	GO:0032324	K15376	opiNOG01922	H	sp|Q9NQX3|GEPH_HUMAN Gephyrin OS=Homo sapiens GN=GPHN PE=1 SV=1	gi|1012968332|gb|KYQ43076.1| Molybdenum cofactor synthesis protein cinnamon [Hypsizygus marmoreus]
vvo-m0854-3p	VVO_05588.t	VVO_05588	124173	125694	1521	-	-	agaNOG04750	S	-	gi|299748152|ref|XP_001837497.2| hypothetical protein CC1G_01409 [Coprinopsis cinerea okayama7#130] &gt;gi|298407839|gb|EAU84413.2| hypothetical protein CC1G_01409 [Coprinopsis cinerea okayama7#130]
vvo-m0854-3p	VVO_05594.t	VVO_05594	142003	143163	1160	-	-	-	-	-	-
vvo-m0854-3p	VVO_05633.t	VVO_05633	246286	249328	3042	-	-	opiNOG01349;treNOG07235	R	sp|O36033|YLM1_SCHPO TPR repeat-containing protein C19B12.01 OS=Schizosaccharomyces pombe (strain 972 / ATCC 24843) GN=SPAC19B12.01 PE=4 SV=2	gi|1012968199|gb|KYQ42943.1| TPR repeat-containing protein C19B12.01 [Hypsizygus marmoreus]
vvo-m0854-3p	VVO_05634.t	VVO_05634	250829	254334	3505	-	-	agaNOG06743	S	-	gi|914257315|gb|KNZ72688.1| hypothetical protein J132_02121 [Termitomyces sp. J132]
vvo-m0854-3p	VVO_05649.t	VVO_05649	291057	297511	6454	GO:0006810;GO:0044802;GO:0005622;GO:0005488;GO:0006996	K20184	treNOG09262;opiNOG01574	U	sp|P49754|VPS41_HUMAN Vacuolar protein sorting-associated protein 41 homolog OS=Homo sapiens GN=VPS41 PE=1 SV=3	gi|299748458|ref|XP_001839145.2| vacuolar protein sorting 41 [Coprinopsis cinerea okayama7#130] &gt;gi|298407981|gb|EAU82714.2| vacuolar protein sorting 41 [Coprinopsis cinerea okayama7#130]
vvo-m0854-3p	VVO_05667.t	VVO_05667	367768	370196	2428	-	-	COG3236;agaNOG06482	S	sp|P30176|YBIA_ECOLI Swarming motility protein YbiA OS=Escherichia coli (strain K12) GN=ybiA PE=1 SV=1	gi|1021833207|gb|KZP21585.1| DUF1768-domain-containing protein [Fibulorhizoctonia sp. CBS 109695]
vvo-m0854-3p	VVO_05732.t	VVO_05732	589139	590306	1167	-	-	-	-	-	-
vvo-m0854-3p	VVO_05797.t	VVO_05797	801855	806387	4532	-	-	agarNOG08908	S	-	gi|636607119|ref|XP_008034694.1| hypothetical protein TRAVEDRAFT_69582 [Trametes versicolor FP-101664 SS1] &gt;gi|392570494|gb|EIW63667.1| hypothetical protein TRAVEDRAFT_69582 [Trametes versicolor FP-101664 SS1]
vvo-m0854-3p	VVO_05801.t	VVO_05801	817421	821748	4327	-	K20407	opiNOG07213;saccNOG01673	SR	sp|P38164|SEA4_YEAST SEH-associated protein 4 OS=Saccharomyces cerevisiae (strain ATCC 204508 / S288c) GN=SEA4 PE=1 SV=2	gi|750942278|gb|KIK00236.1| hypothetical protein K443DRAFT_679328 [Laccaria amethystina LaAM-08-1]
vvo-m0854-3p	VVO_05833.t	VVO_05833	15001	16773	1772	-	-	agaNOG06701;agaNOG06114	R	-	gi|170085965|ref|XP_001874206.1| predicted protein [Laccaria bicolor S238N-H82] &gt;gi|164651758|gb|EDR15998.1| predicted protein [Laccaria bicolor S238N-H82]
vvo-m0854-3p	VVO_05877.t	VVO_05877	169504	171459	1955	GO:0016829	-	sordNOG04330;necNOG08130;NOG18334	RG	sp|Q0CCF8|PLYF_ASPTN Probable pectate lyase F OS=Aspergillus terreus (strain NIH 2624 / FGSC A1156) GN=plyF PE=3 SV=1	gi|1012962803|gb|KYQ37564.1| putative pectate lyase E [Hypsizygus marmoreus]
vvo-m0854-3p	VVO_05879.t	VVO_05879	177865	182204	4339	GO:0016020	K05288	opiNOG01877;treNOG08167	TG	sp|Q07830|GPI13_YEAST GPI ethanolamine phosphate transferase 3 OS=Saccharomyces cerevisiae (strain ATCC 204508 / S288c) GN=GPI13 PE=1 SV=1	gi|1012965247|gb|KYQ39999.1| GPI ethanolamine phosphate transferase 3, partial [Hypsizygus marmoreus]
vvo-m0854-3p	VVO_05946.t	VVO_05946	402019	403962	1943	-	-	agaNOG06911	S	-	gi|763717954|gb|KJA15480.1| hypothetical protein HYPSUDRAFT_48312 [Hypholoma sublateritium FD-334 SS-4]
vvo-m0854-3p	VVO_05950.t	VVO_05950	413428	421568	8140	-	K19852	opiNOG00812;NOG00024	T	sp|P22987|KIN1_SCHPO Protein kinase kin1 OS=Schizosaccharomyces pombe (strain 972 / ATCC 24843) GN=kin1 PE=1 SV=3	gi|648159148|gb|KDR72880.1| hypothetical protein GALMADRAFT_158535 [Galerina marginata CBS 339.88]
vvo-m0854-3p	VVO_06057.t	VVO_06057	769636	770436	800	-	-	-	-	-	gi|1012962824|gb|KYQ37585.1| Retrovirus-related Pol polyprotein from transposon TNT 1-94 [Hypsizygus marmoreus]
vvo-m0854-3p	VVO_06087.t	VVO_06087	859699	861883	2184	-	-	agarNOG09050;treNOG05738;opiNOG37301	SD	sp|O74326|CID11_SCHPO Poly(A) RNA polymerase cid11 OS=Schizosaccharomyces pombe (strain 972 / ATCC 24843) GN=cid11 PE=3 SV=1	gi|1012961061|gb|KYQ35831.1| Poly(A) RNA polymerase cid11 [Hypsizygus marmoreus]
vvo-m0854-3p	VVO_06105.t	VVO_06105	24196	27264	3068	GO:0019344;GO:0003824;GO:0005488	K01758	opiNOG00132	E	sp|P31373|CYS3_YEAST Cystathionine gamma-lyase OS=Saccharomyces cerevisiae (strain ATCC 204508 / S288c) GN=CYS3 PE=1 SV=2	gi|754372737|gb|KIP05439.1| hypothetical protein PHLGIDRAFT_92152 [Phlebiopsis gigantea 11061_1 CR5-6]
vvo-m0854-3p	VVO_06112.t	VVO_06112	46620	47876	1256	-	-	treNOG05907;opiNOG48087	S	-	gi|751685994|gb|KIM36012.1| hypothetical protein M413DRAFT_78783 [Hebeloma cylindrosporum h7]
vvo-m0854-3p	VVO_06127.t	VVO_06127	100042	102029	1987	-	-	COG2801;opiNOG01931;treNOG04014	RL	sp|Q9C0R2|RTF22_SCHPO Retrotransposable element Tf2 155 kDa protein type 2 OS=Schizosaccharomyces pombe (strain 972 / ATCC 24843) GN=Tf2-7 PE=4 SV=1	gi|630219595|ref|XP_007857818.1| hypothetical protein Moror_1390, partial [Moniliophthora roreri MCA 2997] &gt;gi|554899592|gb|ESK82878.1| hypothetical protein Moror_1390, partial [Moniliophthora roreri MCA 2997]
vvo-m0854-3p	VVO_06173.t	VVO_06173	273593	274273	680	-	-	-	-	-	-
vvo-m0854-3p	VVO_06195.t	VVO_06195	339276	340837	1561	-	-	agaNOG06793	S	-	gi|1018875866|dbj|GAT52199.1| predicted protein [Mycena chlorophos]
vvo-m0854-3p	VVO_06226.t	VVO_06226	431079	433660	2581	GO:0004674;GO:0005524;GO:0006468	K08794	opiNOG00173	T	sp|O14408|KCC1_METAN Calcium/calmodulin-dependent protein kinase OS=Metarhizium anisopliae PE=2 SV=1	gi|299738669|ref|XP_001834713.2| CAMK/CAMK1 protein kinase [Coprinopsis cinerea okayama7#130] &gt;gi|298403415|gb|EAU87161.2| CAMK/CAMK1 protein kinase [Coprinopsis cinerea okayama7#130]
vvo-m0854-3p	VVO_06241.t	VVO_06241	486317	491113	4796	-	-	KOG4711;opiNOG22874	SR	sp|P87136|YDM5_SCHPO Uncharacterized protein C57A7.05 OS=Schizosaccharomyces pombe (strain 972 / ATCC 24843) GN=SPAC57A7.05 PE=4 SV=1	gi|749758866|gb|KII83920.1| hypothetical protein PLICRDRAFT_179954 [Plicaturopsis crispa FD-325 SS-3]
vvo-m0854-3p	VVO_06300.t	VVO_06300	679190	682619	3429	-	-	fuNOG01981;treNOG08201;opiNOG04901	RU	sp|P0CM44|BRO1_CRYNJ Vacuolar protein-sorting protein BRO1 OS=Cryptococcus neoformans var. neoformans serotype D (strain JEC21 / ATCC MYA-565) GN=BRO1 PE=3 SV=1	gi|646311827|gb|KDQ32968.1| hypothetical protein PLEOSDRAFT_1033992 [Pleurotus ostreatus PC15]
vvo-m0854-3p	VVO_06300.t	VVO_06300	679190	682619	3429	-	-	fuNOG01981;treNOG08201;opiNOG04901	RU	sp|P0CM44|BRO1_CRYNJ Vacuolar protein-sorting protein BRO1 OS=Cryptococcus neoformans var. neoformans serotype D (strain JEC21 / ATCC MYA-565) GN=BRO1 PE=3 SV=1	gi|646311827|gb|KDQ32968.1| hypothetical protein PLEOSDRAFT_1033992 [Pleurotus ostreatus PC15]
vvo-m0854-3p	VVO_06305.t	VVO_06305	698999	699997	998	-	-	-	-	-	-
vvo-m0854-3p	VVO_06305.t	VVO_06305	698999	699997	998	-	-	-	-	-	-
vvo-m0854-3p	VVO_06312.t	VVO_06312	717978	726985	9007	-	-	opiNOG18077;opiNOG01931	R	sp|Q05654|RTF21_SCHPO Retrotransposable element Tf2 155 kDa protein type 1 OS=Schizosaccharomyces pombe (strain 972 / ATCC 24843) GN=Tf2-1 PE=4 SV=1	gi|961961917|gb|KTB36042.1| reverse transcriptase-rnase h-integrase [Moniliophthora roreri]
vvo-m0854-3p	VVO_06313.t	VVO_06313	729060	729716	656	-	-	-	-	-	-
vvo-m0854-3p	VVO_06394.t	VVO_06394	119064	126040	6976	GO:0004252;GO:0006508	-	COG1404;opiNOG19296	O	sp|P06873|PRTK_TRIAL Proteinase K OS=Tritirachium album GN=PROK PE=1 SV=2	gi|684055114|gb|AIN44165.1| serine proteinase [Volvariella volvacea]
vvo-m0854-3p	VVO_06396.t	VVO_06396	128819	130340	1521	GO:0004252;GO:0006508	-	COG1404;opiNOG19296	O	sp|P29138|CUDP_METAN Cuticle-degrading protease OS=Metarhizium anisopliae GN=PR1 PE=1 SV=1	gi|684055114|gb|AIN44165.1| serine proteinase [Volvariella volvacea]
vvo-m0854-3p	VVO_06443.t	VVO_06443	272756	276528	3772	GO:0072686;GO:0030686;GO:0034511;GO:0005524;GO:0006364;GO:0003924;GO:0005730;GO:0005739;GO:0005525;GO:0042255	K14569	treNOG09174;opiNOG01866	J	sp|O94653|BMS1_SCHPO Ribosome biogenesis protein bms1 OS=Schizosaccharomyces pombe (strain 972 / ATCC 24843) GN=bms1 PE=1 SV=2	gi|750937160|gb|KIJ95250.1| hypothetical protein K443DRAFT_683189 [Laccaria amethystina LaAM-08-1]
vvo-m0854-3p	VVO_06521.t	VVO_06521	557373	563000	5627	-	-	agarNOG08685;agaNOG01864;opiNOG47166	S	-	gi|597930694|ref|XP_007319691.1| hypothetical protein SERLADRAFT_439243 [Serpula lacrymans var. lacrymans S7.9] &gt;gi|336382779|gb|EGO23929.1| hypothetical protein SERLADRAFT_439243 [Serpula lacrymans var. lacrymans S7.9]
vvo-m0854-3p	VVO_06535.t	VVO_06535	609245	612328	3083	-	-	-	-	-	-
vvo-m0854-3p	VVO_06591.t	VVO_06591	784249	786324	2075	-	-	COG5048;opiNOG37660	R	-	gi|648159199|gb|KDR72931.1| hypothetical protein GALMADRAFT_158573 [Galerina marginata CBS 339.88]
vvo-m0854-3p	VVO_06591.t	VVO_06591	784249	786324	2075	-	-	COG5048;opiNOG37660	R	-	gi|648159199|gb|KDR72931.1| hypothetical protein GALMADRAFT_158573 [Galerina marginata CBS 339.88]
vvo-m0854-3p	VVO_06591.t	VVO_06591	784249	786324	2075	-	-	COG5048;opiNOG37660	R	-	gi|648159199|gb|KDR72931.1| hypothetical protein GALMADRAFT_158573 [Galerina marginata CBS 339.88]
vvo-m0854-3p	VVO_06616.t	VVO_06616	13329	15023	1694	-	-	agarNOG09397	S	-	gi|1023270012|gb|KZT64938.1| hypothetical protein DAEQUDRAFT_814645 [Daedalea quercina L-15889]
vvo-m0854-3p	VVO_06738.t	VVO_06738	375941	377682	1741	-	-	opiNOG62235;opiNOG22457;opiNOG63001	R	-	gi|1012964265|gb|KYQ39021.1| hypothetical protein Hypma_07327 [Hypsizygus marmoreus]
vvo-m0854-3p	VVO_06758.t	VVO_06758	433646	436644	2998	-	-	treNOG07598;opiNOG00061	T	sp|Q12263|GIN4_YEAST Serine/threonine-protein kinase GIN4 OS=Saccharomyces cerevisiae (strain ATCC 204508 / S288c) GN=GIN4 PE=1 SV=1	gi|749762637|gb|KII87421.1| hypothetical protein PLICRDRAFT_112541 [Plicaturopsis crispa FD-325 SS-3]
vvo-m0854-3p	VVO_06794.t	VVO_06794	546220	548760	2540	GO:0016070	K15560	treNOG06959;agarNOG08661;NOG43223	R	-	gi|750950972|gb|KIK08840.1| hypothetical protein K443DRAFT_493395 [Laccaria amethystina LaAM-08-1]
vvo-m0854-3p	VVO_06801.t	VVO_06801	571063	573194	2131	-	-	opiNOG54432;ascNOG24713;agaNOG04132	S	-	gi|752345521|gb|KIO04591.1| hypothetical protein M404DRAFT_1000457 [Pisolithus tinctorius Marx 270]
vvo-m0854-3p	VVO_06814.t	VVO_06814	605241	609749	4508	-	K20131	KOG2319;opiNOG01911;opiNOG33746	PU	sp|O74396|VPS91_SCHPO Vacuolar protein sorting-associated protein 9a OS=Schizosaccharomyces pombe (strain 972 / ATCC 24843) GN=vps901 PE=1 SV=3	gi|170086604|ref|XP_001874525.1| predicted protein [Laccaria bicolor S238N-H82] &gt;gi|164649725|gb|EDR13966.1| predicted protein [Laccaria bicolor S238N-H82]
vvo-m0854-3p	VVO_06814.t	VVO_06814	605241	609749	4508	-	K20131	KOG2319;opiNOG01911;opiNOG33746	PU	sp|O74396|VPS91_SCHPO Vacuolar protein sorting-associated protein 9a OS=Schizosaccharomyces pombe (strain 972 / ATCC 24843) GN=vps901 PE=1 SV=3	gi|170086604|ref|XP_001874525.1| predicted protein [Laccaria bicolor S238N-H82] &gt;gi|164649725|gb|EDR13966.1| predicted protein [Laccaria bicolor S238N-H82]
vvo-m0854-3p	VVO_06817.t	VVO_06817	619338	620550	1212	-	-	-	-	-	-
vvo-m0854-3p	VVO_06835.t	VVO_06835	678867	679709	842	-	-	COG2801;opiNOG37886;opiNOG64421	SRL	-	gi|215449092|gb|EEB89022.1| hypothetical protein MPER_12934 [Moniliophthora perniciosa FA553]
vvo-m0854-3p	VVO_06838.t	VVO_06838	683594	684100	506	-	-	-	-	-	-
vvo-m0854-3p	VVO_06898.t	VVO_06898	44952	45536	584	-	-	-	-	-	-
vvo-m0854-3p	VVO_06942.t	VVO_06942	160398	162566	2168	-	-	opiNOG65604;agarNOG08904	S	sp|Q5UPP8|YL759_MIMIV Uncharacterized protein L759 OS=Acanthamoeba polyphaga mimivirus GN=MIMI_L759 PE=4 SV=1	gi|648170794|gb|KDR84424.1| hypothetical protein GALMADRAFT_712397 [Galerina marginata CBS 339.88]
vvo-m0854-3p	VVO_07001.t	VVO_07001	398257	403476	5219	-	-	NOG210627;opiNOG34611	K	sp|Q10274|MU152_SCHPO Meiotically up-regulated gene 152 protein OS=Schizosaccharomyces pombe (strain 972 / ATCC 24843) GN=mug152 PE=1 SV=1	gi|1012962600|gb|KYQ37362.1| hypothetical protein Hypma_08786 [Hypsizygus marmoreus]
vvo-m0854-3p	VVO_07001.t	VVO_07001	398257	403476	5219	-	-	NOG210627;opiNOG34611	K	sp|Q10274|MU152_SCHPO Meiotically up-regulated gene 152 protein OS=Schizosaccharomyces pombe (strain 972 / ATCC 24843) GN=mug152 PE=1 SV=1	gi|1012962600|gb|KYQ37362.1| hypothetical protein Hypma_08786 [Hypsizygus marmoreus]
vvo-m0854-3p	VVO_07029.t	VVO_07029	491262	492595	1333	-	-	agaNOG05890	S	-	gi|648152589|gb|KDR66436.1| hypothetical protein GALMADRAFT_147866 [Galerina marginata CBS 339.88]
vvo-m0854-3p	VVO_07045.t	VVO_07045	543580	546351	2771	-	-	agaNOG04724	S	-	gi|170110190|ref|XP_001886301.1| predicted protein [Laccaria bicolor S238N-H82] &gt;gi|164638885|gb|EDR03160.1| predicted protein [Laccaria bicolor S238N-H82]
vvo-m0854-3p	VVO_07088.t	VVO_07088	711299	716434	5135	GO:0008483;GO:0030170	K00819	opiNOG00382;treNOG04810	E	sp|Q9P7L5|OAT_SCHPO Ornithine aminotransferase car2 OS=Schizosaccharomyces pombe (strain 972 / ATCC 24843) GN=car2 PE=2 SV=1	gi|754370235|gb|KIP03032.1| hypothetical protein PHLGIDRAFT_130394 [Phlebiopsis gigantea 11061_1 CR5-6]
vvo-m0854-3p	VVO_07089.t	VVO_07089	718127	722933	4806	GO:0016020;GO:0008654;GO:0008168	K16369	treNOG07315;opiNOG02948	I	sp|B0D4E6|CHO2_LACBS Phosphatidylethanolamine N-methyltransferase OS=Laccaria bicolor (strain S238N-H82 / ATCC MYA-4686) GN=CHO2 PE=3 SV=1	gi|750949212|gb|KIK07089.1| hypothetical protein K443DRAFT_673663 [Laccaria amethystina LaAM-08-1]
vvo-m0854-3p	VVO_07114.t	VVO_07114	9181	16454	7273	GO:0016020	-	-	-	-	gi|750932264|gb|KIJ90715.1| hypothetical protein K443DRAFT_522487 [Laccaria amethystina LaAM-08-1]
vvo-m0854-3p	VVO_07143.t	VVO_07143	112163	112507	344	-	-	-	-	-	-
vvo-m0854-3p	VVO_07143.t	VVO_07143	112163	112507	344	-	-	-	-	-	-
vvo-m0854-3p	VVO_07143.t	VVO_07143	112163	112507	344	-	-	-	-	-	-
vvo-m0854-3p	VVO_07204.t	VVO_07204	318635	319102	467	-	-	-	-	-	-
vvo-m0854-3p	VVO_07227.t	VVO_07227	381773	383778	2005	-	-	-	-	-	-
vvo-m0854-3p	VVO_07227.t	VVO_07227	381773	383778	2005	-	-	-	-	-	-
vvo-m0854-3p	VVO_07230.t	VVO_07230	394270	397466	3196	-	-	agarNOG09263;opiNOG45057	S	sp|O13881|CLR2_SCHPO Cryptic loci regulator 2 OS=Schizosaccharomyces pombe (strain 972 / ATCC 24843) GN=clr2 PE=1 SV=1	gi|1012959521|gb|KYQ34302.1| hypothetical protein Hypma_11892 [Hypsizygus marmoreus]
vvo-m0854-3p	VVO_07236.t	VVO_07236	413216	417976	4760	-	K11380	opiNOG00764;treNOG06047	R	sp|P55201|BRPF1_HUMAN Peregrin OS=Homo sapiens GN=BRPF1 PE=1 SV=2	gi|568457811|ref|XP_006461720.1| hypothetical protein AGABI2DRAFT_185833 [Agaricus bisporus var. bisporus H97] &gt;gi|426196466|gb|EKV46394.1| hypothetical protein AGABI2DRAFT_185833 [Agaricus bisporus var. bisporus H97]
vvo-m0854-3p	VVO_07236.t	VVO_07236	413216	417976	4760	-	K11380	opiNOG00764;treNOG06047	R	sp|P55201|BRPF1_HUMAN Peregrin OS=Homo sapiens GN=BRPF1 PE=1 SV=2	gi|568457811|ref|XP_006461720.1| hypothetical protein AGABI2DRAFT_185833 [Agaricus bisporus var. bisporus H97] &gt;gi|426196466|gb|EKV46394.1| hypothetical protein AGABI2DRAFT_185833 [Agaricus bisporus var. bisporus H97]
vvo-m0854-3p	VVO_07236.t	VVO_07236	413216	417976	4760	-	K11380	opiNOG00764;treNOG06047	R	sp|P55201|BRPF1_HUMAN Peregrin OS=Homo sapiens GN=BRPF1 PE=1 SV=2	gi|568457811|ref|XP_006461720.1| hypothetical protein AGABI2DRAFT_185833 [Agaricus bisporus var. bisporus H97] &gt;gi|426196466|gb|EKV46394.1| hypothetical protein AGABI2DRAFT_185833 [Agaricus bisporus var. bisporus H97]
vvo-m0854-3p	VVO_07265.t	VVO_07265	505430	506939	1509	-	-	opiNOG45317;opiNOG38108	S	sp|O13772|HUA1_SCHPO Proline/serine-rich protein C17A5.10 OS=Schizosaccharomyces pombe (strain 972 / ATCC 24843) GN=SPAC17A5.10 PE=2 SV=1	gi|1012960693|gb|KYQ35466.1| hypothetical protein Hypma_10710 [Hypsizygus marmoreus]
vvo-m0854-3p	VVO_07268.t	VVO_07268	513960	517848	3888	-	-	COG2801;opiNOG01931	RL	sp|Q9UR07|RTF23_SCHPO Retrotransposable element Tf2 155 kDa protein type 3 OS=Schizosaccharomyces pombe (strain 972 / ATCC 24843) GN=Tf2-11 PE=4 SV=1	gi|961959705|gb|KTB34577.1| hypothetical protein WG66_12844 [Moniliophthora roreri]
vvo-m0854-3p	VVO_07274.t	VVO_07274	536419	542252	5833	-	K20408	fuNOG32372;pleNOG03462;opiNOG81908;opiNOG05204	SR	sp|Q7ZVL2|WDR24_DANRE WD repeat-containing protein 24 OS=Danio rerio GN=wdr24 PE=2 SV=1	gi|299745979|ref|XP_001837655.2| hypothetical protein CC1G_08668 [Coprinopsis cinerea okayama7#130] &gt;gi|298406845|gb|EAU84127.2| hypothetical protein CC1G_08668 [Coprinopsis cinerea okayama7#130]
vvo-m0854-3p	VVO_07315.t	VVO_07315	717962	719373	1411	-	-	-	-	-	-
vvo-m0854-3p	VVO_07317.t	VVO_07317	725356	728090	2734	GO:0044424;GO:0051179	-	opiNOG03925	ZT	sp|Q12342|LDB17_YEAST Protein LDB17 OS=Saccharomyces cerevisiae (strain ATCC 204508 / S288c) GN=LDB17 PE=1 SV=1	gi|1012965102|gb|KYQ39855.1| Protein dip1 [Hypsizygus marmoreus]
vvo-m0854-3p	VVO_07317.t	VVO_07317	725356	728090	2734	GO:0044424;GO:0051179	-	opiNOG03925	ZT	sp|Q12342|LDB17_YEAST Protein LDB17 OS=Saccharomyces cerevisiae (strain ATCC 204508 / S288c) GN=LDB17 PE=1 SV=1	gi|1012965102|gb|KYQ39855.1| Protein dip1 [Hypsizygus marmoreus]
vvo-m0854-3p	VVO_07327.t	VVO_07327	15848	16153	305	-	-	-	-	-	-
vvo-m0854-3p	VVO_07327.t	VVO_07327	15848	16153	305	-	-	-	-	-	-
vvo-m0854-3p	VVO_07327.t	VVO_07327	15848	16153	305	-	-	-	-	-	-
vvo-m0854-3p	VVO_07327.t	VVO_07327	15848	16153	305	-	-	-	-	-	-
vvo-m0854-3p	VVO_07327.t	VVO_07327	15848	16153	305	-	-	-	-	-	-
vvo-m0854-3p	VVO_07389.t	VVO_07389	176075	183187	7112	-	K17261	treNOG04436;opiNOG01375	S	sp|P17555|CAP_YEAST Adenylyl cyclase-associated protein OS=Saccharomyces cerevisiae (strain ATCC 204508 / S288c) GN=SRV2 PE=1 SV=1	gi|660969907|gb|KEP53751.1| adenylyl cyclase-associated protein [Rhizoctonia solani 123E]
vvo-m0854-3p	VVO_07391.t	VVO_07391	185675	192446	6771	-	-	agarNOG07606;opiNOG65696;COG5078	SO	sp|P15732|UBC5_YEAST Ubiquitin-conjugating enzyme E2-16 kDa OS=Saccharomyces cerevisiae (strain ATCC 204508 / S288c) GN=UBC5 PE=1 SV=1	gi|750948658|gb|KIK06538.1| hypothetical protein K443DRAFT_263758 [Laccaria amethystina LaAM-08-1]
vvo-m0854-3p	VVO_07391.t	VVO_07391	185675	192446	6771	-	-	agarNOG07606;opiNOG65696;COG5078	SO	sp|P15732|UBC5_YEAST Ubiquitin-conjugating enzyme E2-16 kDa OS=Saccharomyces cerevisiae (strain ATCC 204508 / S288c) GN=UBC5 PE=1 SV=1	gi|750948658|gb|KIK06538.1| hypothetical protein K443DRAFT_263758 [Laccaria amethystina LaAM-08-1]
vvo-m0854-3p	VVO_07419.t	VVO_07419	250798	252002	1204	-	-	opiNOG42685;opiNOG59689;opiNOG41680	R	-	gi|1012964980|gb|KYQ39733.1| Allergen Asp f 7 [Hypsizygus marmoreus]
vvo-m0854-3p	VVO_07419.t	VVO_07419	250798	252002	1204	-	-	opiNOG42685;opiNOG59689;opiNOG41680	R	-	gi|1012964980|gb|KYQ39733.1| Allergen Asp f 7 [Hypsizygus marmoreus]
vvo-m0854-3p	VVO_07419.t	VVO_07419	250798	252002	1204	-	-	opiNOG42685;opiNOG59689;opiNOG41680	R	-	gi|1012964980|gb|KYQ39733.1| Allergen Asp f 7 [Hypsizygus marmoreus]
vvo-m0854-3p	VVO_07420.t	VVO_07420	253492	254649	1157	-	-	treNOG09427;opiNOG42685;opiNOG59689;opiNOG41680	R	-	gi|1012964980|gb|KYQ39733.1| Allergen Asp f 7 [Hypsizygus marmoreus]
vvo-m0854-3p	VVO_07420.t	VVO_07420	253492	254649	1157	-	-	treNOG09427;opiNOG42685;opiNOG59689;opiNOG41680	R	-	gi|1012964980|gb|KYQ39733.1| Allergen Asp f 7 [Hypsizygus marmoreus]
vvo-m0854-3p	VVO_07420.t	VVO_07420	253492	254649	1157	-	-	treNOG09427;opiNOG42685;opiNOG59689;opiNOG41680	R	-	gi|1012964980|gb|KYQ39733.1| Allergen Asp f 7 [Hypsizygus marmoreus]
vvo-m0854-3p	VVO_07420.t	VVO_07420	253492	254649	1157	-	-	treNOG09427;opiNOG42685;opiNOG59689;opiNOG41680	R	-	gi|1012964980|gb|KYQ39733.1| Allergen Asp f 7 [Hypsizygus marmoreus]
vvo-m0854-3p	VVO_07420.t	VVO_07420	253492	254649	1157	-	-	treNOG09427;opiNOG42685;opiNOG59689;opiNOG41680	R	-	gi|1012964980|gb|KYQ39733.1| Allergen Asp f 7 [Hypsizygus marmoreus]
vvo-m0854-3p	VVO_07474.t	VVO_07474	398157	400626	2469	-	-	agaNOG05776	S	-	gi|695549340|ref|XP_009545335.1| hypothetical protein HETIRDRAFT_315219 [Heterobasidion irregulare TC 32-1] &gt;gi|575067437|gb|ETW83050.1| hypothetical protein HETIRDRAFT_315219 [Heterobasidion irregulare TC 32-1]
vvo-m0854-3p	VVO_07547.t	VVO_07547	616131	618614	2483	-	-	agaNOG07052	S	-	gi|169859286|ref|XP_001836283.1| hypothetical protein CC1G_06368 [Coprinopsis cinerea okayama7#130] &gt;gi|116502572|gb|EAU85467.1| hypothetical protein CC1G_06368 [Coprinopsis cinerea okayama7#130]
vvo-m0854-3p	VVO_07555.t	VVO_07555	656362	658819	2457	-	-	agaNOG05300;agarNOG07313;opiNOG17033	S	sp|P39001|UME6_YEAST Transcriptional regulatory protein UME6 OS=Saccharomyces cerevisiae (strain ATCC 204508 / S288c) GN=UME6 PE=1 SV=2	gi|1012970202|gb|KYQ44943.1| hypothetical protein Hypma_01252 [Hypsizygus marmoreus]
vvo-m0854-3p	VVO_07559.t	VVO_07559	667998	670971	2973	-	-	agarNOG07644;opiNOG39751	R	sp|Q8RWD9|ACBP5_ARATH Acyl-CoA-binding domain-containing protein 5 OS=Arabidopsis thaliana GN=ACBP5 PE=1 SV=1	gi|1012969801|gb|KYQ44542.1| Adagio protein 2 [Hypsizygus marmoreus]
vvo-m0854-3p	VVO_07575.t	VVO_07575	715666	721390	5724	-	-	euNOG10822;agarNOG07640;opiNOG11892	S	sp|Q75JP5|Y2471_DICDI Calponin homology domain-containing protein DDB_G0272472 OS=Dictyostelium discoideum GN=DDB_G0272472 PE=4 SV=1	gi|914258631|gb|KNZ73886.1| Heat shock 70 kDa protein 12A [Termitomyces sp. J132]
vvo-m0854-3p	VVO_07606.t	VVO_07606	57429	59191	1762	-	-	agarNOG08627;opiNOG47271	RK	sp|Q26417|OTX_STRPU Homeobox protein OTX OS=Strongylocentrotus purpuratus GN=OTX PE=2 SV=1	gi|648172211|gb|KDR85827.1| hypothetical protein GALMADRAFT_132473 [Galerina marginata CBS 339.88]
vvo-m0854-3p	VVO_07621.t	VVO_07621	108692	113568	4876	GO:0016758;GO:0016021	K00698	treNOG07390;opiNOG00818	M	sp|O13394|CHS5_USTMA Chitin synthase 5 OS=Ustilago maydis (strain 521 / FGSC 9021) GN=CHS5 PE=3 SV=2	gi|648171876|gb|KDR85492.1| hypothetical protein GALMADRAFT_132186 [Galerina marginata CBS 339.88]
vvo-m0854-3p	VVO_07635.t	VVO_07635	160832	166814	5982	-	-	-	-	-	-
vvo-m0854-3p	VVO_07645.t	VVO_07645	206508	210524	4016	-	-	-	-	-	-
vvo-m0854-3p	VVO_07662.t	VVO_07662	254582	259919	5337	-	-	agarNOG08991;agaNOG04819	S	-	gi|751733900|gb|KIM82197.1| hypothetical protein PILCRDRAFT_785620 [Piloderma croceum F 1598]
vvo-m0854-3p	VVO_07764.t	VVO_07764	587089	590077	2988	-	-	agarNOG08608;agaNOG06248	S	-	gi|751688546|gb|KIM38544.1| hypothetical protein M413DRAFT_30090 [Hebeloma cylindrosporum h7]
vvo-m0854-3p	VVO_07795.t	VVO_07795	679344	680434	1090	-	-	-	-	-	-
vvo-m0854-3p	VVO_07817.t	VVO_07817	17667	21259	3592	-	-	treNOG07455;basNOG02875;opiNOG04537	SR	sp|Q0CW83|MUB1_ASPTN MYND-type zinc finger protein samB OS=Aspergillus terreus (strain NIH 2624 / FGSC A1156) GN=samB PE=3 SV=1	gi|1012969634|gb|KYQ44375.1| hypothetical protein Hypma_01771 [Hypsizygus marmoreus]
vvo-m0854-3p	VVO_07835.t	VVO_07835	83874	86838	2964	-	-	-	-	-	-
vvo-m0854-3p	VVO_07839.t	VVO_07839	96839	101922	5083	GO:0005488	-	opiNOG01931;treNOG04014	R	sp|Q05654|RTF21_SCHPO Retrotransposable element Tf2 155 kDa protein type 1 OS=Schizosaccharomyces pombe (strain 972 / ATCC 24843) GN=Tf2-1 PE=4 SV=1	gi|630222228|ref|XP_007858689.1| hypothetical protein Moror_8421 [Moniliophthora roreri MCA 2997] &gt;gi|554898328|gb|ESK82007.1| hypothetical protein Moror_8421 [Moniliophthora roreri MCA 2997]
vvo-m0854-3p	VVO_07857.t	VVO_07857	167098	169842	2744	-	K08254	opiNOG25789;opiNOG75530;NOG15304	RG	sp|O13716|AGN1_SCHPO Glucan endo-1,3-alpha-glucosidase agn1 OS=Schizosaccharomyces pombe (strain 972 / ATCC 24843) GN=agn1 PE=1 SV=2	gi|1000866927|gb|KXN92547.1| Glucan endo-1,3-alpha-glucosidase agn1 [Leucoagaricus sp. SymC.cos]
vvo-m0854-3p	VVO_07874.t	VVO_07874	226095	227120	1025	-	-	-	-	-	-
vvo-m0854-3p	VVO_07935.t	VVO_07935	415231	419283	4052	-	-	NOG27367;opiNOG07466	S	sp|O59729|SLPI_SCHPO Uncharacterized protein slp1 OS=Schizosaccharomyces pombe (strain 972 / ATCC 24843) GN=slp1 PE=3 SV=1	gi|751726417|gb|KIM74774.1| hypothetical protein PILCRDRAFT_693297 [Piloderma croceum F 1598]
vvo-m0854-3p	VVO_07935.t	VVO_07935	415231	419283	4052	-	-	NOG27367;opiNOG07466	S	sp|O59729|SLPI_SCHPO Uncharacterized protein slp1 OS=Schizosaccharomyces pombe (strain 972 / ATCC 24843) GN=slp1 PE=3 SV=1	gi|751726417|gb|KIM74774.1| hypothetical protein PILCRDRAFT_693297 [Piloderma croceum F 1598]
vvo-m0854-3p	VVO_07943.t	VVO_07943	450134	451051	917	-	-	-	-	-	-
vvo-m0854-3p	VVO_08008.t	VVO_08008	678000	678236	236	-	-	-	-	-	-
vvo-m0854-3p	VVO_08008.t	VVO_08008	678000	678236	236	-	-	-	-	-	-
vvo-m0854-3p	VVO_08109.t	VVO_08109	323411	330958	7547	GO:0016043;GO:0044699;GO:0006914	K08330	opiNOG40503	S	sp|Q7S055|ATG11_NEUCR Autophagy-related protein 11 OS=Neurospora crassa (strain ATCC 24698 / 74-OR23-1A / CBS 708.71 / DSM 1257 / FGSC 987) GN=atg-11 PE=3 SV=1	gi|568462747|ref|XP_006463353.1| hypothetical protein AGABI2DRAFT_225068 [Agaricus bisporus var. bisporus H97] &gt;gi|426195278|gb|EKV45208.1| hypothetical protein AGABI2DRAFT_225068 [Agaricus bisporus var. bisporus H97]
vvo-m0854-3p	VVO_08118.t	VVO_08118	359081	360962	1881	-	-	-	-	-	-
vvo-m0854-3p	VVO_08121.t	VVO_08121	366925	370245	3320	GO:0016307;GO:0016020;GO:0016310;GO:0046488;GO:0044464	K00889	opiNOG06308	T	sp|O13853|ITS3_SCHPO Phosphatidylinositol 4-phosphate 5-kinase its3 OS=Schizosaccharomyces pombe (strain 972 / ATCC 24843) GN=its3 PE=1 SV=3	gi|170118003|ref|XP_001890185.1| phosphatidylinositol phosphate kinase PIPK5 [Laccaria bicolor S238N-H82] &gt;gi|164634849|gb|EDQ99168.1| phosphatidylinositol phosphate kinase PIPK5 [Laccaria bicolor S238N-H82]
vvo-m0854-3p	VVO_08179.t	VVO_08179	570868	571327	459	-	-	-	-	-	-
vvo-m0854-3p	VVO_08200.t	VVO_08200	646339	652106	5767	-	K17978	treNOG07599;opiNOG13745	T	sp|Q00083|APSA_EMENI Anucleate primary sterigmata protein A OS=Emericella nidulans (strain FGSC A4 / ATCC 38163 / CBS 112.46 / NRRL 194 / M139) GN=apsA PE=1 SV=2	gi|170099836|ref|XP_001881136.1| coiled-coil protein [Laccaria bicolor S238N-H82] &gt;gi|164643815|gb|EDR08066.1| coiled-coil protein [Laccaria bicolor S238N-H82]
vvo-m0854-3p	VVO_08200.t	VVO_08200	646339	652106	5767	-	K17978	treNOG07599;opiNOG13745	T	sp|Q00083|APSA_EMENI Anucleate primary sterigmata protein A OS=Emericella nidulans (strain FGSC A4 / ATCC 38163 / CBS 112.46 / NRRL 194 / M139) GN=apsA PE=1 SV=2	gi|170099836|ref|XP_001881136.1| coiled-coil protein [Laccaria bicolor S238N-H82] &gt;gi|164643815|gb|EDR08066.1| coiled-coil protein [Laccaria bicolor S238N-H82]
vvo-m0854-3p	VVO_08200.t	VVO_08200	646339	652106	5767	-	K17978	treNOG07599;opiNOG13745	T	sp|Q00083|APSA_EMENI Anucleate primary sterigmata protein A OS=Emericella nidulans (strain FGSC A4 / ATCC 38163 / CBS 112.46 / NRRL 194 / M139) GN=apsA PE=1 SV=2	gi|170099836|ref|XP_001881136.1| coiled-coil protein [Laccaria bicolor S238N-H82] &gt;gi|164643815|gb|EDR08066.1| coiled-coil protein [Laccaria bicolor S238N-H82]
vvo-m0854-3p	VVO_08218.t	VVO_08218	712573	715407	2834	-	-	-	-	-	gi|1012956320|gb|KYQ31151.1| hypothetical protein Hypma_14999 [Hypsizygus marmoreus]
vvo-m0854-3p	VVO_08218.t	VVO_08218	712573	715407	2834	-	-	-	-	-	gi|1012956320|gb|KYQ31151.1| hypothetical protein Hypma_14999 [Hypsizygus marmoreus]
vvo-m0854-3p	VVO_08227.t	VVO_08227	31243	34883	3640	GO:0008270	-	NOG108540;opiNOG07897;opiNOG38229;agaNOG06613	O	sp|Q9P7E1|YOF7_SCHPO Uncharacterized RING finger protein P4H10.07 OS=Schizosaccharomyces pombe (strain 972 / ATCC 24843) GN=SPBP4H10.07 PE=1 SV=1	gi|1012961604|gb|KYQ36371.1| hypothetical protein Hypma_09805 [Hypsizygus marmoreus]
vvo-m0854-3p	VVO_08259.t	VVO_08259	120053	122969	2916	GO:0005634;GO:0003677;GO:0046982;GO:0006334;GO:0006352;GO:0000786	K11254	opiNOG33487	B	sp|P62792|H4_PHACH Histone H4 OS=Phanerochaete chrysosporium GN=H4.1 PE=3 SV=2	gi|169849973|ref|XP_001831685.1| histone H4 [Coprinopsis cinerea okayama7#130] &gt;gi|169849991|ref|XP_001831694.1| histone H4 [Coprinopsis cinerea okayama7#130] &gt;gi|169864596|ref|XP_001838905.1| histone H4 [Coprinopsis cinerea okayama7#130] &gt;gi|170104900|ref|XP_001883663.1| histone H4 [Laccaria bicolor S238N-H82] &gt;gi|170105158|ref|XP_001883792.1| histone H4 [Laccaria bicolor S238N-H82] …
vvo-m0854-3p	VVO_08290.t	VVO_08290	217817	219125	1308	-	-	-	-	-	-
vvo-m0854-3p	VVO_08292.t	VVO_08292	222229	225153	2924	-	-	opiNOG47650;agarNOG07601	S	-	gi|752344352|gb|KIO03428.1| hypothetical protein M404DRAFT_619682 [Pisolithus tinctorius Marx 270]
vvo-m0854-3p	VVO_08296.t	VVO_08296	239398	241174	1776	-	-	-	-	-	-
vvo-m0854-3p	VVO_08328.t	VVO_08328	353483	355795	2312	GO:0016020	-	agarNOG09188	S	-	gi|646384903|gb|KDQ50142.1| hypothetical protein JAAARDRAFT_63352 [Jaapia argillacea MUCL 33604]
vvo-m0854-3p	VVO_08344.t	VVO_08344	407130	409065	1935	-	-	agaNOG06968;agaNOG06763	S	-	gi|1012958395|gb|KYQ33185.1| hypothetical protein Hypma_12948 [Hypsizygus marmoreus]
vvo-m0854-3p	VVO_08344.t	VVO_08344	407130	409065	1935	-	-	agaNOG06968;agaNOG06763	S	-	gi|1012958395|gb|KYQ33185.1| hypothetical protein Hypma_12948 [Hypsizygus marmoreus]
vvo-m0854-3p	VVO_08380.t	VVO_08380	512724	515910	3186	-	K19327	treNOG06880;opiNOG05450	D	sp|O13621|YNG5_SCHPO Uncharacterized protein C691.05c OS=Schizosaccharomyces pombe (strain 972 / ATCC 24843) GN=pi030 PE=4 SV=1	gi|1012964211|gb|KYQ38967.1| Uncharacterized protein Hypma_07125 [Hypsizygus marmoreus]
vvo-m0854-3p	VVO_08402.t	VVO_08402	586175	589084	2909	-	-	agarNOG09048	S	-	gi|170091534|ref|XP_001876989.1| predicted protein [Laccaria bicolor S238N-H82] &gt;gi|164648482|gb|EDR12725.1| predicted protein [Laccaria bicolor S238N-H82]
vvo-m0854-3p	VVO_08403.t	VVO_08403	590229	595401	5172	-	-	treNOG07125;agaNOG04756;opiNOG37889;agarNOG08049	SU	-	gi|1012958435|gb|KYQ33225.1| hypothetical protein Hypma_12985 [Hypsizygus marmoreus]
vvo-m0854-3p	VVO_08403.t	VVO_08403	590229	595401	5172	-	-	treNOG07125;agaNOG04756;opiNOG37889;agarNOG08049	SU	-	gi|1012958435|gb|KYQ33225.1| hypothetical protein Hypma_12985 [Hypsizygus marmoreus]
vvo-m0854-3p	VVO_08407.t	VVO_08407	609169	612682	3513	-	K21642	NOG50368;opiNOG11898	S	sp|P21957|OPI1_YEAST Transcriptional repressor OPI1 OS=Saccharomyces cerevisiae (strain ATCC 204508 / S288c) GN=OPI1 PE=1 SV=1	gi|170110534|ref|XP_001886472.1| predicted protein [Laccaria bicolor S238N-H82] &gt;gi|164638485|gb|EDR02762.1| predicted protein [Laccaria bicolor S238N-H82]
vvo-m0854-3p	VVO_08460.t	VVO_08460	117432	119524	2092	-	-	NOG207428;NOG207328;NOG119187	ST	sp|Q64303|PAK2_RAT Serine/threonine-protein kinase PAK 2 OS=Rattus norvegicus GN=Pak2 PE=1 SV=1	gi|672817222|gb|KFH62128.1| serine/threonine protein kinase [Mortierella verticillata NRRL 6337]
vvo-m0854-3p	VVO_08476.t	VVO_08476	177291	179427	2136	-	K20465	opiNOG00324;treNOG04391	T	sp|O94512|OBP1_SCHPO Oxysterol-binding protein-like protein 1 OS=Schizosaccharomyces pombe (strain 972 / ATCC 24843) GN=obp1 PE=1 SV=1	gi|1000839938|gb|KXN81883.1| Oxysterol-binding protein-like protein 1 [Leucoagaricus sp. SymC.cos]
vvo-m0854-3p	VVO_08477.t	VVO_08477	180017	188124	8107	-	-	opiNOG78680;opiNOG78930;NOG16555	SK	-	gi|750941098|gb|KIJ99079.1| hypothetical protein K443DRAFT_102834 [Laccaria amethystina LaAM-08-1]
vvo-m0854-3p	VVO_08479.t	VVO_08479	198561	199195	634	-	-	-	-	-	-
vvo-m0854-3p	VVO_08501.t	VVO_08501	264488	267737	3249	-	-	-	-	sp|P51861|CDR1_HUMAN Cerebellar degeneration-related antigen 1 OS=Homo sapiens GN=CDR1 PE=2 SV=2	-
vvo-m0854-3p	VVO_08511.t	VVO_08511	296541	299247	2706	-	-	opiNOG05924;opiNOG03533	B	-	gi|1012961729|gb|KYQ36496.1| Histone-lysine N-methyltransferase, H3 lysine-9 specific, partial [Hypsizygus marmoreus]
vvo-m0854-3p	VVO_08530.t	VVO_08530	359594	361054	1460	-	-	agaNOG07392;agarNOG09083	S	-	gi|1012961644|gb|KYQ36411.1| hypothetical protein Hypma_09760 [Hypsizygus marmoreus]
vvo-m0854-3p	VVO_08544.t	VVO_08544	410574	413173	2599	-	-	agaNOG07312	S	-	gi|630194369|ref|XP_007849620.1| hypothetical protein Moror_9606 [Moniliophthora roreri MCA 2997] &gt;gi|554909534|gb|ESK91085.1| hypothetical protein Moror_9606 [Moniliophthora roreri MCA 2997] &gt;gi|961961567|gb|KTB35864.1| hypothetical protein WG66_11536 [Moniliophthora roreri]
vvo-m0854-3p	VVO_08617.t	VVO_08617	14495	16382	1887	GO:0016787	K01487	opiNOG00968	F	sp|O14057|GUAD_SCHPO Probable guanine deaminase OS=Schizosaccharomyces pombe (strain 972 / ATCC 24843) GN=SPCC1672.03c PE=3 SV=1	gi|914258496|gb|KNZ73767.1| putative guanine deaminase [Termitomyces sp. J132]
vvo-m0854-3p	VVO_08618.t	VVO_08618	17296	19034	1738	-	K17900	opiNOG06594	I	sp|P0CO61|ATG15_CRYNB Putative lipase ATG15 OS=Cryptococcus neoformans var. neoformans serotype D (strain B-3501A) GN=ATG15 PE=3 SV=1	gi|914258519|gb|KNZ73790.1| Putative lipase ATG15 [Termitomyces sp. J132]
vvo-m0854-3p	VVO_08619.t	VVO_08619	19532	21128	1596	-	-	agarNOG09178	S	-	gi|1023211655|gb|KZT08815.1| hypothetical protein LAESUDRAFT_757515 [Laetiporus sulphureus 93-53]
vvo-m0854-3p	VVO_08656.t	VVO_08656	140076	152112	12036	GO:0043167	K01530	opiNOG23009;treNOG04013	P	sp|Q9SX33|ALA9_ARATH Putative phospholipid-transporting ATPase 9 OS=Arabidopsis thaliana GN=ALA9 PE=3 SV=1	gi|1000865676|gb|KXN91396.1| Putative phospholipid-transporting ATPase C24B11.12c [Leucoagaricus sp. SymC.cos]
vvo-m0854-3p	VVO_08665.t	VVO_08665	175339	176957	1618	GO:0000287;GO:0034005	-	opiNOG52172;opiNOG29536	SR	sp|A8NE23|COP3_COPC7 Alpha-muurolene synthase OS=Coprinopsis cinerea (strain Okayama-7 / 130 / ATCC MYA-4618 / FGSC 9003) GN=COP3 PE=1 SV=1	gi|750948242|gb|KIK06125.1| hypothetical protein K443DRAFT_309839 [Laccaria amethystina LaAM-08-1]
vvo-m0854-3p	VVO_08704.t	VVO_08704	302141	309396	7255	-	K03514	opiNOG04826	L	sp|Q9UTN3|CID14_SCHPO Poly(A) RNA polymerase cid14 OS=Schizosaccharomyces pombe (strain 972 / ATCC 24843) GN=cid14 PE=1 SV=2	gi|1012961482|gb|KYQ36250.1| Poly(A) RNA polymerase cid14 [Hypsizygus marmoreus]
vvo-m0854-3p	VVO_08788.t	VVO_08788	609470	615227	5757	GO:0044260;GO:0044763;GO:0044424;GO:0044238;GO:0044710	-	basNOG03766;COG5034;opiNOG02552	B	sp|Q6BNL6|YNG2_DEBHA Chromatin modification-related protein YNG2 OS=Debaryomyces hansenii (strain ATCC 36239 / CBS 767 / JCM 1990 / NBRC 0083 / IGC 2968) GN=YNG2 PE=3 SV=1	gi|568456761|ref|XP_006461371.1| hypothetical protein AGABI2DRAFT_222106, partial [Agaricus bisporus var. bisporus H97] &gt;gi|426197794|gb|EKV47721.1| hypothetical protein AGABI2DRAFT_222106, partial [Agaricus bisporus var. bisporus H97]
vvo-m0854-3p	VVO_08801.t	VVO_08801	30345	33671	3326	GO:0008422;GO:0030245;GO:0102483	K05349	COG1472;opiNOG06237	G	sp|A1CA51|BGLI_ASPCL Probable beta-glucosidase I OS=Aspergillus clavatus (strain ATCC 1007 / CBS 513.65 / DSM 816 / NCTC 3887 / NRRL 1) GN=bglI PE=3 SV=1	gi|12584217|gb|AAG59831.1|AF329731_1 beta-glucosidase [Volvariella volvacea]
vvo-m0854-3p	VVO_08829.t	VVO_08829	139167	140172	1005	-	-	opiNOG35807	H	sp|O94628|YGE9_SCHPO Uncharacterized methyltransferase C1347.09 OS=Schizosaccharomyces pombe (strain 972 / ATCC 24843) GN=SPBC1347.09 PE=3 SV=1	gi|597934552|ref|XP_007321620.1| hypothetical protein SERLADRAFT_474793 [Serpula lacrymans var. lacrymans S7.9] &gt;gi|336380681|gb|EGO21834.1| hypothetical protein SERLADRAFT_474793 [Serpula lacrymans var. lacrymans S7.9]
vvo-m0854-3p	VVO_08836.t	VVO_08836	157051	159715	2664	-	K20823	agarNOG08404;opiNOG02048;opiNOG78777;fuNOG19394;opiNOG81408	OR	-	gi|750937049|gb|KIJ95142.1| hypothetical protein K443DRAFT_11597 [Laccaria amethystina LaAM-08-1]
vvo-m0854-3p	VVO_08843.t	VVO_08843	176800	178563	1763	-	-	agaNOG03492;opiNOG07425;sordNOG10812	SR	-	gi|630193629|ref|XP_007849383.1| hypothetical protein Moror_2816 [Moniliophthora roreri MCA 2997] &gt;gi|554909784|gb|ESK91302.1| hypothetical protein Moror_2816 [Moniliophthora roreri MCA 2997]
vvo-m0854-3p	VVO_08852.t	VVO_08852	202004	205808	3804	GO:0016746	K00624	opiNOG01107;treNOG06797	I	sp|P80235|CACM_YEAST Putative mitochondrial carnitine O-acetyltransferase OS=Saccharomyces cerevisiae (strain ATCC 204508 / S288c) GN=YAT1 PE=1 SV=2	gi|299754515|ref|XP_001840991.2| carnitine acetyl transferase [Coprinopsis cinerea okayama7#130] &gt;gi|298410793|gb|EAU80725.2| carnitine acetyl transferase [Coprinopsis cinerea okayama7#130]
vvo-m0854-3p	VVO_08873.t	VVO_08873	257067	265087	8020	GO:0005622;GO:0005085;GO:0035556;GO:0005488	K20047	opiNOG06244	Z	sp|B0YC95|PAN1_ASPFC Actin cytoskeleton-regulatory complex protein pan1 OS=Neosartorya fumigata (strain CEA10 / CBS 144.89 / FGSC A1163) GN=pan1 PE=3 SV=1	gi|751182527|gb|KIL68468.1| hypothetical protein M378DRAFT_184914 [Amanita muscaria Koide BX008]
vvo-m0854-3p	VVO_08874.t	VVO_08874	265820	267511	1691	-	-	agaNOG05634;agaNOG07299;agaNOG05742	S	-	gi|1012965820|gb|KYQ40571.1| hypothetical protein Hypma_05655 [Hypsizygus marmoreus]
vvo-m0854-3p	VVO_08895.t	VVO_08895	343291	344804	1513	-	-	opiNOG31562	S	-	gi|1003737178|gb|KXX74184.1| hypothetical protein MMYC01_210518, partial [Madurella mycetomatis]
vvo-m0854-3p	VVO_08925.t	VVO_08925	424050	426132	2082	GO:0000166;GO:0004672	K08286	treNOG04760;opiNOG03796	T	sp|O14019|HAL4_SCHPO Serine/threonine-protein kinase hal4 OS=Schizosaccharomyces pombe (strain 972 / ATCC 24843) GN=hal4 PE=1 SV=1	gi|751176208|gb|KIL62195.1| hypothetical protein M378DRAFT_166044 [Amanita muscaria Koide BX008]
vvo-m0854-3p	VVO_08944.t	VVO_08944	489103	491081	1978	-	K11664	NOG92039;opiNOG81724;opiNOG78912;agarNOG08194	SR	sp|Q9VKM6|VPS72_DROME Vacuolar protein sorting-associated protein 72 homolog OS=Drosophila melanogaster GN=YL-1 PE=1 SV=1	gi|568437612|ref|XP_006455010.1| YL1-like protein [Agaricus bisporus var. bisporus H97] &gt;gi|426202123|gb|EKV52046.1| YL1-like protein [Agaricus bisporus var. bisporus H97]
vvo-m0854-3p	VVO_08959.t	VVO_08959	533860	534025	165	-	-	-	-	-	-
vvo-m0854-3p	VVO_08959.t	VVO_08959	533860	534025	165	-	-	-	-	-	-
vvo-m0854-3p	VVO_08976.t	VVO_08976	595766	596956	1190	-	-	agaNOG06426;treNOG07871;NOG46916	ZST	sp|O36027|WSP1_SCHPO Wiskott-Aldrich syndrome protein homolog 1 OS=Schizosaccharomyces pombe (strain 972 / ATCC 24843) GN=wsp1 PE=1 SV=3	gi|1012957896|gb|KYQ32692.1| Wiskott-Aldrich syndrome 1 [Hypsizygus marmoreus]
vvo-m0854-3p	VVO_09010.t	VVO_09010	112286	114720	2434	-	K08900	opiNOG71382;COG0465	O	sp|Q54HY8|BCS1A_DICDI Probable mitochondrial chaperone BCS1-A OS=Dictyostelium discoideum GN=bcs1la PE=3 SV=1	gi|1012959624|gb|KYQ34404.1| putative mitochondrial chaperone BCS1-A [Hypsizygus marmoreus]
vvo-m0854-3p	VVO_09015.t	VVO_09015	133715	135142	1427	-	-	-	-	-	-
vvo-m0854-3p	VVO_09030.t	VVO_09030	190828	193460	2632	-	-	agaNOG06380;agaNOG05871	S	-	gi|1012962707|gb|KYQ37469.1| hypothetical protein Hypma_08793 [Hypsizygus marmoreus]
vvo-m0854-3p	VVO_09046.t	VVO_09046	244837	249124	4287	-	-	-	-	-	-
vvo-m0854-3p	VVO_09062.t	VVO_09062	291141	292665	1524	-	-	KOG1812;NOG202273;euNOG30135	O	sp|Q8L829|ARI5_ARATH Probable E3 ubiquitin-protein ligase ARI5 OS=Arabidopsis thaliana GN=ARI5 PE=2 SV=1	gi|599095217|ref|XP_007379218.1| hypothetical protein PUNSTDRAFT_96055 [Punctularia strigosozonata HHB-11173 SS5] &gt;gi|390604910|gb|EIN14301.1| hypothetical protein PUNSTDRAFT_96055 [Punctularia strigosozonata HHB-11173 SS5]
vvo-m0854-3p	VVO_09143.t	VVO_09143	27704	37959	10255	GO:0016020;GO:0016705;GO:0020037;GO:0005506;GO:0004497;GO:0055114	-	COG2124;opiNOG10153;opiNOG73161;agarNOG08948	SQ	sp|P51870|CP4F5_RAT Cytochrome P450 4F5 OS=Rattus norvegicus GN=Cyp4f5 PE=2 SV=1	gi|1012959143|gb|KYQ33927.1| Cytochrome P450 4F12 [Hypsizygus marmoreus]
vvo-m0854-3p	VVO_09143.t	VVO_09143	27704	37959	10255	GO:0016020;GO:0016705;GO:0020037;GO:0005506;GO:0004497;GO:0055114	-	COG2124;opiNOG10153;opiNOG73161;agarNOG08948	SQ	sp|P51870|CP4F5_RAT Cytochrome P450 4F5 OS=Rattus norvegicus GN=Cyp4f5 PE=2 SV=1	gi|1012959143|gb|KYQ33927.1| Cytochrome P450 4F12 [Hypsizygus marmoreus]
vvo-m0854-3p	VVO_09296.t	VVO_09296	33842	38272	4430	-	-	-	-	-	gi|749830625|gb|KIJ08878.1| hypothetical protein PAXINDRAFT_158031 [Paxillus involutus ATCC 200175]
vvo-m0854-3p	VVO_09297.t	VVO_09297	38439	43104	4665	-	-	opiNOG43170;NOG91148	S	-	gi|750949190|gb|KIK07067.1| hypothetical protein K443DRAFT_673642 [Laccaria amethystina LaAM-08-1]
vvo-m0854-3p	VVO_09297.t	VVO_09297	38439	43104	4665	-	-	opiNOG43170;NOG91148	S	-	gi|750949190|gb|KIK07067.1| hypothetical protein K443DRAFT_673642 [Laccaria amethystina LaAM-08-1]
vvo-m0854-3p	VVO_09322.t	VVO_09322	131855	136916	5061	-	K11422	opiNOG00733	B	sp|Q4PB36|SET1_USTMA Histone-lysine N-methyltransferase, H3 lysine-4 specific OS=Ustilago maydis (strain 521 / FGSC 9021) GN=SET1 PE=3 SV=1	gi|1023225476|gb|KZT22302.1| hypothetical protein NEOLEDRAFT_1181040 [Neolentinus lepideus HHB14362 ss-1]
vvo-m0854-3p	VVO_09322.t	VVO_09322	131855	136916	5061	-	K11422	opiNOG00733	B	sp|Q4PB36|SET1_USTMA Histone-lysine N-methyltransferase, H3 lysine-4 specific OS=Ustilago maydis (strain 521 / FGSC 9021) GN=SET1 PE=3 SV=1	gi|1023225476|gb|KZT22302.1| hypothetical protein NEOLEDRAFT_1181040 [Neolentinus lepideus HHB14362 ss-1]
vvo-m0854-3p	VVO_09334.t	VVO_09334	180810	181970	1160	-	-	-	-	-	-
vvo-m0854-3p	VVO_09391.t	VVO_09391	364293	369684	5391	-	K14005	treNOG09035;opiNOG04326	U	sp|Q4P2B6|SEC31_USTMA Protein transport protein SEC31 OS=Ustilago maydis (strain 521 / FGSC 9021) GN=SEC31 PE=3 SV=1	gi|750996085|gb|KIK38422.1| hypothetical protein CY34DRAFT_809353 [Suillus luteus UH-Slu-Lm8-n1]
vvo-m0854-3p	VVO_09394.t	VVO_09394	375416	376322	906	-	-	agarNOG08504;agaNOG06570	S	-	gi|630200309|ref|XP_007851546.1| hypothetical protein Moror_5253 [Moniliophthora roreri MCA 2997] &gt;gi|554907309|gb|ESK89131.1| hypothetical protein Moror_5253 [Moniliophthora roreri MCA 2997] &gt;gi|961956151|gb|KTB32157.1| hypothetical protein WG66_15270 [Moniliophthora roreri]
vvo-m0854-3p	VVO_09415.t	VVO_09415	441749	442677	928	GO:0016021	-	opiNOG31377;opiNOG25890	S	sp|Q55EF8|Y9096_DICDI Transmembrane protein DDB_G0269096 OS=Dictyostelium discoideum GN=DDB_G0269096 PE=4 SV=1	gi|630197421|ref|XP_007850607.1| hpp family protein [Moniliophthora roreri MCA 2997] &gt;gi|554908411|gb|ESK90085.1| hpp family protein [Moniliophthora roreri MCA 2997] &gt;gi|961957681|gb|KTB33250.1| hypothetical protein WG66_14195 [Moniliophthora roreri]
vvo-m0854-3p	VVO_09431.t	VVO_09431	865	3324	2459	GO:0047429;GO:0044424;GO:0009213;GO:1901565;GO:0046080;GO:0009264;GO:0046386	-	opiNOG33089;saccNOG05351;COG0756;sacNOG03533	F	sp|Q9P6Q5|DUT_SCHPO Probable deoxyuridine 5&apos;-triphosphate nucleotidohydrolase OS=Schizosaccharomyces pombe (strain 972 / ATCC 24843) GN=SPAC644.05c PE=3 SV=1	gi|751677079|gb|KIM27254.1| hypothetical protein M408DRAFT_330158 [Serendipita vermifera MAFF 305830]
vvo-m0854-3p	VVO_09479.t	VVO_09479	149535	151111	1576	-	-	opiNOG26601;agarNOG08614	SK	sp|Q09728|CUF1_SCHPO Metal-binding regulatory protein cuf1 OS=Schizosaccharomyces pombe (strain 972 / ATCC 24843) GN=cuf1 PE=1 SV=1	gi|1012955727|gb|KYQ30682.1| hypothetical protein Hypma_15467 [Hypsizygus marmoreus]
vvo-m0854-3p	VVO_09498.t	VVO_09498	212031	217738	5707	-	-	-	-	-	-
vvo-m0854-3p	VVO_09531.t	VVO_09531	320093	322473	2380	GO:0016740	K00974	opiNOG06013;COG0617;opiNOG79568	J	sp|P21269|CCA1_YEAST CCA tRNA nucleotidyltransferase, mitochondrial OS=Saccharomyces cerevisiae (strain ATCC 204508 / S288c) GN=CCA1 PE=1 SV=1	gi|1012966752|gb|KYQ41500.1| CCA tRNA nucleotidyltransferase, mitochondrial [Hypsizygus marmoreus]
vvo-m0854-3p	VVO_09568.t	VVO_09568	9156	12403	3247	-	-	NOG147897	S	-	gi|1012956960|gb|KYQ31772.1| putative AC transposase [Hypsizygus marmoreus]
vvo-m0854-3p	VVO_09594.t	VVO_09594	92337	94341	2004	-	-	agaNOG03922;sordNOG07705;sorNOG01885;KOG1558	P	sp|Q12436|ZRT2_YEAST Zinc-regulated transporter 2 OS=Saccharomyces cerevisiae (strain ATCC 204508 / S288c) GN=ZRT2 PE=1 SV=1	gi|1000843619|gb|KXN84903.1| Zinc-regulated transporter 2 [Leucoagaricus sp. SymC.cos]
vvo-m0854-3p	VVO_09625.t	VVO_09625	187583	191147	3564	-	K11723	opiNOG07361;KOG1828	K	sp|Q3UQU0|BRD9_MOUSE Bromodomain-containing protein 9 OS=Mus musculus GN=Brd9 PE=2 SV=1	gi|1012959200|gb|KYQ33983.1| hypothetical protein Hypma_12111 [Hypsizygus marmoreus]
vvo-m0854-3p	VVO_09631.t	VVO_09631	206466	207210	744	-	-	NOG199995;KOG1812;agarNOG08655	O	-	gi|598028245|ref|XP_007343495.1| hypothetical protein AURDEDRAFT_60852 [Auricularia subglabra TFB-10046 SS5] &gt;gi|393241052|gb|EJD48576.1| hypothetical protein AURDEDRAFT_60852 [Auricularia subglabra TFB-10046 SS5]
vvo-m0854-3p	VVO_09633.t	VVO_09633	211583	218355	6772	-	-	opiNOG43198;agaNOG04852	S	-	gi|630217205|ref|XP_007857043.1| hypothetical protein Moror_2178 [Moniliophthora roreri MCA 2997] &gt;gi|554900680|gb|ESK83648.1| hypothetical protein Moror_2178 [Moniliophthora roreri MCA 2997] &gt;gi|961959980|gb|KTB34743.1| hypothetical protein WG66_12677 [Moniliophthora roreri]
vvo-m0854-3p	VVO_09719.t	VVO_09719	35427	36545	1118	-	-	-	-	-	-
vvo-m0854-3p	VVO_09739.t	VVO_09739	103723	104729	1006	-	K15565	opiNOG17057	S	sp|Q9USJ8|CTK3_SCHPO CTD kinase subunit gamma OS=Schizosaccharomyces pombe (strain 972 / ATCC 24843) GN=ctk3 PE=3 SV=1	gi|751176517|gb|KIL62500.1| hypothetical protein M378DRAFT_81214 [Amanita muscaria Koide BX008]
vvo-m0854-3p	VVO_09757.t	VVO_09757	175922	177478	1556	-	-	opiNOG47587;treNOG07272	S	-	gi|648156118|gb|KDR69906.1| hypothetical protein GALMADRAFT_230539 [Galerina marginata CBS 339.88]
vvo-m0854-3p	VVO_09793.t	VVO_09793	329897	330826	929	-	-	agaNOG07344	R	-	gi|660972060|gb|KEP55652.1| CFEM domain protein [Rhizoctonia solani 123E]
vvo-m0854-3p	VVO_09801.t	VVO_09801	356644	359742	3098	-	-	opiNOG68283;agaNOG04787	TR	sp|A7YY57|RHG29_BOVIN Rho GTPase-activating protein 29 OS=Bos taurus GN=ARHGAP29 PE=2 SV=1	gi|750933126|gb|KIJ91457.1| hypothetical protein K443DRAFT_686035 [Laccaria amethystina LaAM-08-1]
vvo-m0854-3p	VVO_09879.t	VVO_09879	199735	201536	1801	GO:0004553;GO:0000272	K01181	opiNOG13089;opiNOG24349	R	sp|O60206|XLNA_AGABI Endo-1,4-beta-xylanase OS=Agaricus bisporus GN=xlnA PE=2 SV=1	gi|749899361|gb|KIJ66930.1| glycoside hydrolase family 10 protein [Hydnomerulius pinastri MD-312]
vvo-m0854-3p	VVO_09890.t	VVO_09890	234478	234922	444	-	-	-	-	-	-
vvo-m0854-3p	VVO_09892.t	VVO_09892	238475	239845	1370	-	-	COG2801;opiNOG37886	SL	-	gi|215448995|gb|EEB88968.1| hypothetical protein MPER_12995 [Moniliophthora perniciosa FA553]
vvo-m0854-3p	VVO_09933.t	VVO_09933	374810	376448	1638	-	-	treNOG06551;opiNOG59343	O	sp|P52483|UB2E3_MOUSE Ubiquitin-conjugating enzyme E2 E3 OS=Mus musculus GN=Ube2e3 PE=1 SV=2	gi|763720207|gb|KJA17690.1| hypothetical protein HYPSUDRAFT_192041 [Hypholoma sublateritium FD-334 SS-4]
vvo-m0854-3p	VVO_09941.t	VVO_09941	14220	15863	1643	-	-	agaNOG07263;agaNOG07245	S	-	gi|751013695|gb|KIK55443.1| hypothetical protein GYMLUDRAFT_840419 [Gymnopus luxurians FD-317 M1]
vvo-m0854-3p	VVO_09946.t	VVO_09946	30897	35085	4188	GO:0008080	K14521	treNOG07738;COG1444;opiNOG03315	R	sp|P53914|KRE33_YEAST UPF0202 protein KRE33 OS=Saccharomyces cerevisiae (strain ATCC 204508 / S288c) GN=KRE33 PE=1 SV=1	gi|750951667|gb|KIK09533.1| hypothetical protein K443DRAFT_127453 [Laccaria amethystina LaAM-08-1]
vvo-m0854-3p	VVO_09965.t	VVO_09965	103412	108419	5007	-	-	opiNOG01931;treNOG04014	R	sp|Q05654|RTF21_SCHPO Retrotransposable element Tf2 155 kDa protein type 1 OS=Schizosaccharomyces pombe (strain 972 / ATCC 24843) GN=Tf2-1 PE=4 SV=1	gi|691792454|emb|CDO72200.1| hypothetical protein BN946_scf184970.g52 [Trametes cinnabarina]
vvo-m0854-3p	VVO_09988.t	VVO_09988	194114	196768	2654	-	-	-	-	-	-
vvo-m0854-3p	VVO_10002.t	VVO_10002	236389	240764	4375	-	-	opiNOG65215;agarNOG08554	SR	-	gi|750943052|gb|KIK00994.1| hypothetical protein K443DRAFT_678778 [Laccaria amethystina LaAM-08-1]
vvo-m0854-3p	VVO_10024.t	VVO_10024	332322	343120	10798	-	K11648	treNOG06053;opiNOG78102;NOG08692;opiNOG05682	KB	sp|P18480|SNF5_YEAST SWI/SNF chromatin-remodeling complex subunit SNF5 OS=Saccharomyces cerevisiae (strain ATCC 204508 / S288c) GN=SNF5 PE=1 SV=3	gi|170095513|ref|XP_001878977.1| predicted protein [Laccaria bicolor S238N-H82] &gt;gi|164646281|gb|EDR10527.1| predicted protein [Laccaria bicolor S238N-H82]
vvo-m0854-3p	VVO_10035.t	VVO_10035	366293	367453	1160	-	-	-	-	-	-
vvo-m0854-3p	VVO_10040.t	VVO_10040	378056	383379	5323	GO:0005488	-	opiNOG01931;treNOG04014	R	sp|Q05654|RTF21_SCHPO Retrotransposable element Tf2 155 kDa protein type 1 OS=Schizosaccharomyces pombe (strain 972 / ATCC 24843) GN=Tf2-1 PE=4 SV=1	gi|630210461|ref|XP_007854860.1| hypothetical protein Moror_2377 [Moniliophthora roreri MCA 2997] &gt;gi|554903457|gb|ESK85835.1| hypothetical protein Moror_2377 [Moniliophthora roreri MCA 2997]
vvo-m0854-3p	VVO_10041.t	VVO_10041	384726	387843	3117	-	-	COG2801;opiNOG01931	RL	sp|Q05654|RTF21_SCHPO Retrotransposable element Tf2 155 kDa protein type 1 OS=Schizosaccharomyces pombe (strain 972 / ATCC 24843) GN=Tf2-1 PE=4 SV=1	gi|630181455|ref|XP_007845485.1| hypothetical protein Moror_4032 [Moniliophthora roreri MCA 2997] &gt;gi|554914042|gb|ESK95209.1| hypothetical protein Moror_4032 [Moniliophthora roreri MCA 2997]
vvo-m0854-3p	VVO_10113.t	VVO_10113	254459	258829	4370	-	-	agaNOG04938;opiNOG44674;opiNOG13730	SR	-	gi|646311489|gb|KDQ32630.1| hypothetical protein PLEOSDRAFT_1069175 [Pleurotus ostreatus PC15]
vvo-m0854-3p	VVO_10114.t	VVO_10114	259214	262998	3784	-	-	-	-	-	gi|751694160|gb|KIM44142.1| hypothetical protein M413DRAFT_443184 [Hebeloma cylindrosporum h7]
vvo-m0854-3p	VVO_10136.t	VVO_10136	332015	335115	3100	-	-	-	-	-	-
vvo-m0854-3p	VVO_10168.t	VVO_10168	56813	58676	1863	-	K09265	opiNOG06423;COG5068;opiNOG38124	K	sp|O89038|MEF2D_RAT Myocyte-specific enhancer factor 2D OS=Rattus norvegicus GN=Mef2d PE=1 SV=1	gi|597970935|ref|XP_007327338.1| hypothetical protein AGABI1DRAFT_111759 [Agaricus bisporus var. burnettii JB137-S8] &gt;gi|409081050|gb|EKM81409.1| hypothetical protein AGABI1DRAFT_111759 [Agaricus bisporus var. burnettii JB137-S8]
vvo-m0854-3p	VVO_10168.t	VVO_10168	56813	58676	1863	-	K09265	opiNOG06423;COG5068;opiNOG38124	K	sp|O89038|MEF2D_RAT Myocyte-specific enhancer factor 2D OS=Rattus norvegicus GN=Mef2d PE=1 SV=1	gi|597970935|ref|XP_007327338.1| hypothetical protein AGABI1DRAFT_111759 [Agaricus bisporus var. burnettii JB137-S8] &gt;gi|409081050|gb|EKM81409.1| hypothetical protein AGABI1DRAFT_111759 [Agaricus bisporus var. burnettii JB137-S8]
vvo-m0854-3p	VVO_10171.t	VVO_10171	72187	75455	3268	-	-	agarNOG09095	S	-	gi|751172836|gb|KIL58876.1| hypothetical protein M378DRAFT_15215 [Amanita muscaria Koide BX008]
vvo-m0854-3p	VVO_10203.t	VVO_10203	204087	206993	2906	-	-	-	-	-	-
vvo-m0854-3p	VVO_10205.t	VVO_10205	209842	212381	2539	-	-	agaNOG05275;agarNOG07875	S	-	gi|1012960541|gb|KYQ35315.1| hypothetical protein Hypma_10872 [Hypsizygus marmoreus]
vvo-m0854-3p	VVO_10212.t	VVO_10212	230894	235231	4337	GO:0044464	-	COG5411;opiNOG08535	TU	sp|O14306|YE8A_SCHPO Probable inositol polyphosphate 5-phosphatase C9G1.10c OS=Schizosaccharomyces pombe (strain 972 / ATCC 24843) GN=SPAC9G1.10c PE=1 SV=2	gi|1012960449|gb|KYQ35223.1| putative inositol polyphosphate 5-phosphatase C9G1.10c [Hypsizygus marmoreus]
vvo-m0854-3p	VVO_10224.t	VVO_10224	275842	283360	7518	-	K15118	opiNOG00445;opiNOG02546;fuNOG16584;opiNOG78281	CIR	sp|B0DK57|S2538_LACBS Solute carrier family 25 member 38 homolog OS=Laccaria bicolor (strain S238N-H82 / ATCC MYA-4686) GN=LACBIDRAFT_191230 PE=3 SV=1	gi|648160794|gb|KDR74509.1| hypothetical protein GALMADRAFT_250502 [Galerina marginata CBS 339.88]
vvo-m0854-3p	VVO_10244.t	VVO_10244	4396	8789	4393	-	K07117	treNOG08449;opiNOG78566;opiNOG77493;opiNOG13583	RB	sp|Q8IZD2|KMT2E_HUMAN Histone-lysine N-methyltransferase 2E OS=Homo sapiens GN=KMT2E PE=1 SV=1	gi|170100280|ref|XP_001881358.1| SET-domain and PHD finger containing protein [Laccaria bicolor S238N-H82] &gt;gi|164644037|gb|EDR08288.1| SET-domain and PHD finger containing protein [Laccaria bicolor S238N-H82]
vvo-m0854-3p	VVO_10244.t	VVO_10244	4396	8789	4393	-	K07117	treNOG08449;opiNOG78566;opiNOG77493;opiNOG13583	RB	sp|Q8IZD2|KMT2E_HUMAN Histone-lysine N-methyltransferase 2E OS=Homo sapiens GN=KMT2E PE=1 SV=1	gi|170100280|ref|XP_001881358.1| SET-domain and PHD finger containing protein [Laccaria bicolor S238N-H82] &gt;gi|164644037|gb|EDR08288.1| SET-domain and PHD finger containing protein [Laccaria bicolor S238N-H82]
vvo-m0854-3p	VVO_10310.t	VVO_10310	253131	261554	8423	-	-	opiNOG08475;treNOG06559;basNOG01958	YU	sp|Q8K0C1|IPO13_MOUSE Importin-13 OS=Mus musculus GN=Ipo13 PE=2 SV=1	gi|750951533|gb|KIK09399.1| hypothetical protein K443DRAFT_644202 [Laccaria amethystina LaAM-08-1]
vvo-m0854-3p	VVO_10343.t	VVO_10343	10976	11772	796	-	-	-	-	-	-
vvo-m0854-3p	VVO_10365.t	VVO_10365	71158	74434	3276	GO:0016020;GO:0005634;GO:1902589;GO:0006325;GO:0006355;GO:0044446;GO:0044710	K14961	opiNOG02990;treNOG09384	R	sp|Q15291|RBBP5_HUMAN Retinoblastoma-binding protein 5 OS=Homo sapiens GN=RBBP5 PE=1 SV=2	gi|751735705|gb|KIM83996.1| hypothetical protein PILCRDRAFT_68653, partial [Piloderma croceum F 1598]
vvo-m0854-3p	VVO_10367.t	VVO_10367	80016	82377	2361	GO:0019901;GO:0000079	-	opiNOG36043;opiNOG02218	R	sp|P40186|PCL7_YEAST PHO85 cyclin-7 OS=Saccharomyces cerevisiae (strain ATCC 204508 / S288c) GN=PCL7 PE=1 SV=3	gi|751003194|gb|KIK45311.1| hypothetical protein CY34DRAFT_801816 [Suillus luteus UH-Slu-Lm8-n1]
vvo-m0854-3p	VVO_10381.t	VVO_10381	128048	129814	1766	-	-	KOG1188;opiNOG19141;euNOG28405	R	sp|Q5RBZ3|WDR89_PONAB WD repeat-containing protein 89 OS=Pongo abelii GN=WDR89 PE=2 SV=1	gi|170106139|ref|XP_001884281.1| predicted protein [Laccaria bicolor S238N-H82] &gt;gi|164640627|gb|EDR04891.1| predicted protein [Laccaria bicolor S238N-H82]
vvo-m0854-3p	VVO_10407.t	VVO_10407	228293	233647	5354	-	-	treNOG06050;agaNOG07164;opiNOG36640	S	-	gi|750949773|gb|KIK07647.1| hypothetical protein K443DRAFT_119528 [Laccaria amethystina LaAM-08-1]
vvo-m0854-3p	VVO_10407.t	VVO_10407	228293	233647	5354	-	-	treNOG06050;agaNOG07164;opiNOG36640	S	-	gi|750949773|gb|KIK07647.1| hypothetical protein K443DRAFT_119528 [Laccaria amethystina LaAM-08-1]
vvo-m0854-3p	VVO_10407.t	VVO_10407	228293	233647	5354	-	-	treNOG06050;agaNOG07164;opiNOG36640	S	-	gi|750949773|gb|KIK07647.1| hypothetical protein K443DRAFT_119528 [Laccaria amethystina LaAM-08-1]
vvo-m0854-3p	VVO_10423.t	VVO_10423	303229	309162	5933	GO:0016020	-	agaNOG04556;opiNOG45940;agaNOG06127	S	-	gi|1012957048|gb|KYQ31858.1| hypothetical protein Hypma_14279 [Hypsizygus marmoreus]
vvo-m0854-3p	VVO_10435.t	VVO_10435	32882	34201	1319	GO:0008152	K04564	opiNOG36461	R	sp|O42919|RT26A_SCHPO Putative 37S ribosomal protein S26A, mitochondrial OS=Schizosaccharomyces pombe (strain 972 / ATCC 24843) GN=SPBC16A3.14 PE=3 SV=3	gi|1012958075|gb|KYQ32868.1| putative 37S ribosomal protein S26A, mitochondrial [Hypsizygus marmoreus]
vvo-m0854-3p	VVO_10442.t	VVO_10442	51488	52366	878	-	-	-	-	-	-
vvo-m0854-3p	VVO_10442.t	VVO_10442	51488	52366	878	-	-	-	-	-	-
vvo-m0854-3p	VVO_10467.t	VVO_10467	131736	132860	1124	-	-	-	-	-	-
vvo-m0854-3p	VVO_10543.t	VVO_10543	124406	126608	2202	GO:0004553;GO:0000272	-	COG3693;opiNOG17109;opiNOG22961	G	sp|P23360|XYNA_THEAU Endo-1,4-beta-xylanase OS=Thermoascus aurantiacus GN=XYNA PE=1 SV=4	gi|557947586|emb|CDJ79824.1| xylanase precursor [Leucoagaricus gongylophorus]
vvo-m0854-3p	VVO_10545.t	VVO_10545	133899	134755	856	-	-	-	-	-	-
vvo-m0854-3p	VVO_10554.t	VVO_10554	159343	162763	3420	-	K14404	treNOG06500;COG5084;opiNOG26968	AOR	sp|O74463|YQC1_SCHPO Uncharacterized protein C1739.01 OS=Schizosaccharomyces pombe (strain 972 / ATCC 24843) GN=SPCC1739.01 PE=1 SV=2	gi|648166804|gb|KDR80477.1| hypothetical protein GALMADRAFT_61855 [Galerina marginata CBS 339.88]
vvo-m0854-3p	VVO_10582.t	VVO_10582	12406	14650	2244	-	-	COG2801;opiNOG01931;treNOG04014	RL	sp|Q9C0R2|RTF22_SCHPO Retrotransposable element Tf2 155 kDa protein type 2 OS=Schizosaccharomyces pombe (strain 972 / ATCC 24843) GN=Tf2-7 PE=4 SV=1	gi|630219595|ref|XP_007857818.1| hypothetical protein Moror_1390, partial [Moniliophthora roreri MCA 2997] &gt;gi|554899592|gb|ESK82878.1| hypothetical protein Moror_1390, partial [Moniliophthora roreri MCA 2997]
vvo-m0854-3p	VVO_10661.t	VVO_10661	72799	74985	2186	-	-	agaNOG03999;treNOG09326	S	-	gi|1012963515|gb|KYQ38273.1| hypothetical protein Hypma_07876 [Hypsizygus marmoreus]
vvo-m0854-3p	VVO_10691.t	VVO_10691	172117	177037	4920	-	-	-	-	-	gi|761945434|gb|KIY65233.1| hypothetical protein CYLTODRAFT_412766 [Cylindrobasidium torrendii FP15055 ss-10]
vvo-m0854-3p	VVO_10695.t	VVO_10695	9492	15014	5522	-	-	-	-	-	-
vvo-m0854-3p	VVO_10710.t	VVO_10710	66585	67151	566	-	K14800	treNOG07109;opiNOG41822	S	sp|Q06672|TSR2_YEAST Pre-rRNA-processing protein TSR2 OS=Saccharomyces cerevisiae (strain ATCC 204508 / S288c) GN=TSR2 PE=1 SV=2	gi|751692636|gb|KIM42621.1| hypothetical protein M413DRAFT_26650 [Hebeloma cylindrosporum h7]
vvo-m0854-3p	VVO_10788.t	VVO_10788	133547	134503	956	-	-	agaNOG07013	S	-	gi|170084921|ref|XP_001873684.1| predicted protein [Laccaria bicolor S238N-H82] &gt;gi|164651236|gb|EDR15476.1| predicted protein [Laccaria bicolor S238N-H82]
vvo-m0854-3p	VVO_10885.t	VVO_10885	23373	25990	2617	-	-	pleNOG03792;opiNOG42290;sordNOG06620	HSK	-	gi|1012969815|gb|KYQ44556.1| hypothetical protein Hypma_01183 [Hypsizygus marmoreus]
vvo-m0854-3p	VVO_10902.t	VVO_10902	68444	71491	3047	-	-	-	-	-	gi|648151485|gb|KDR65386.1| hypothetical protein GALMADRAFT_148730 [Galerina marginata CBS 339.88]
vvo-m0854-3p	VVO_10914.t	VVO_10914	103139	105550	2411	-	-	opiNOG23487;opiNOG52612	SR	-	gi|667832570|ref|XP_007780454.1| hypothetical protein W97_04374 [Coniosporium apollinis CBS 100218] &gt;gi|494828296|gb|EON65137.1| hypothetical protein W97_04374 [Coniosporium apollinis CBS 100218]
vvo-m0854-3p	VVO_10954.t	VVO_10954	100325	106531	6206	-	-	agarNOG09121	S	sp|Q8IDX6|RBP2A_PLAF7 Reticulocyte-binding protein 2 homolog a OS=Plasmodium falciparum (isolate 3D7) GN=PF13_0198 PE=3 SV=1	gi|750952202|gb|KIK10066.1| hypothetical protein K443DRAFT_138110 [Laccaria amethystina LaAM-08-1]
vvo-m0854-3p	VVO_10954.t	VVO_10954	100325	106531	6206	-	-	agarNOG09121	S	sp|Q8IDX6|RBP2A_PLAF7 Reticulocyte-binding protein 2 homolog a OS=Plasmodium falciparum (isolate 3D7) GN=PF13_0198 PE=3 SV=1	gi|750952202|gb|KIK10066.1| hypothetical protein K443DRAFT_138110 [Laccaria amethystina LaAM-08-1]
vvo-m0854-3p	VVO_10955.t	VVO_10955	108985	109275	290	-	-	-	-	-	-
vvo-m0854-3p	VVO_10955.t	VVO_10955	108985	109275	290	-	-	-	-	-	-
vvo-m0854-3p	VVO_10955.t	VVO_10955	108985	109275	290	-	-	-	-	-	-
vvo-m0854-3p	VVO_10955.t	VVO_10955	108985	109275	290	-	-	-	-	-	-
vvo-m0854-3p	VVO_10971.t	VVO_10971	40614	43101	2487	GO:0016020	K17871	opiNOG06007;treNOG04774	C	sp|O14121|NDH1_SCHPO Probable NADH-ubiquinone oxidoreductase C3A11.07, mitochondrial OS=Schizosaccharomyces pombe (strain 972 / ATCC 24843) GN=SPAC3A11.07 PE=3 SV=1	gi|751731790|gb|KIM80097.1| hypothetical protein PILCRDRAFT_822610 [Piloderma croceum F 1598]
vvo-m0854-3p	VVO_10980.t	VVO_10980	2198	7000	4802	-	K20176	opiNOG11740;treNOG05452;opiNOG11613;COG5210	TRU	sp|Q09830|YAD4_SCHPO TBC domain-containing protein C4G8.04 OS=Schizosaccharomyces pombe (strain 972 / ATCC 24843) GN=SPAC4G8.04 PE=1 SV=1	gi|1012969730|gb|KYQ44471.1| hypothetical protein Hypma_01676 [Hypsizygus marmoreus]
vvo-m0854-3p	VVO_10980.t	VVO_10980	2198	7000	4802	-	K20176	opiNOG11740;treNOG05452;opiNOG11613;COG5210	TRU	sp|Q09830|YAD4_SCHPO TBC domain-containing protein C4G8.04 OS=Schizosaccharomyces pombe (strain 972 / ATCC 24843) GN=SPAC4G8.04 PE=1 SV=1	gi|1012969730|gb|KYQ44471.1| hypothetical protein Hypma_01676 [Hypsizygus marmoreus]
vvo-m0854-3p	VVO_10983.t	VVO_10983	12221	14493	2272	-	-	-	-	-	-
vvo-m0854-3p	VVO_10989.t	VVO_10989	38703	40037	1334	-	-	-	-	-	gi|1018910625|dbj|GAT46712.1| predicted protein [Mycena chlorophos]
vvo-m0854-3p	VVO_10989.t	VVO_10989	38703	40037	1334	-	-	-	-	-	gi|1018910625|dbj|GAT46712.1| predicted protein [Mycena chlorophos]
vvo-m0854-3p	VVO_11000.t	VVO_11000	81752	82979	1227	-	-	opiNOG21852;opiNOG06486	S	sp|O44400|F37C4_CAEEL Protein F37C4.5 OS=Caenorhabditis elegans GN=F37C4.5 PE=1 SV=3	gi|1012969932|gb|KYQ44673.1| Protein F37C4.5 [Hypsizygus marmoreus]
vvo-m0854-3p	VVO_11048.t	VVO_11048	7885	9774	1889	-	-	agarNOG09304	S	-	gi|1012970287|gb|KYQ45028.1| hypothetical protein Hypma_01178 [Hypsizygus marmoreus]
vvo-m0854-3p	VVO_11053.t	VVO_11053	20920	23633	2713	-	-	KOG0714;opiNOG73281	O	-	gi|597984455|ref|XP_007330623.1| hypothetical protein AGABI1DRAFT_129113 [Agaricus bisporus var. burnettii JB137-S8] &gt;gi|409078472|gb|EKM78835.1| hypothetical protein AGABI1DRAFT_129113 [Agaricus bisporus var. burnettii JB137-S8]
vvo-m0854-3p	VVO_11053.t	VVO_11053	20920	23633	2713	-	-	KOG0714;opiNOG73281	O	-	gi|597984455|ref|XP_007330623.1| hypothetical protein AGABI1DRAFT_129113 [Agaricus bisporus var. burnettii JB137-S8] &gt;gi|409078472|gb|EKM78835.1| hypothetical protein AGABI1DRAFT_129113 [Agaricus bisporus var. burnettii JB137-S8]
vvo-m0854-3p	VVO_11067.t	VVO_11067	1373	2086	713	-	-	agaNOG03402;agaNOG06741;euNOG27829;NOG198050	SR	-	gi|1012968416|gb|KYQ43160.1| hypothetical protein Hypma_03262 [Hypsizygus marmoreus]
vvo-m0910-5p	VVO_01867.t	VVO_01867	1729083	1730369	1286	-	-	basNOG02775;opiNOG36344	S	-	gi|630207971|ref|XP_007854048.1| hypothetical protein Moror_9706 [Moniliophthora roreri MCA 2997] &gt;gi|554904400|gb|ESK86645.1| hypothetical protein Moror_9706 [Moniliophthora roreri MCA 2997] &gt;gi|961973137|gb|KTB43106.1| hypothetical protein WG66_4277 [Moniliophthora roreri]
vvo-m0910-5p	VVO_07089.t	VVO_07089	718127	722933	4806	GO:0016020;GO:0008654;GO:0008168	K16369	treNOG07315;opiNOG02948	I	sp|B0D4E6|CHO2_LACBS Phosphatidylethanolamine N-methyltransferase OS=Laccaria bicolor (strain S238N-H82 / ATCC MYA-4686) GN=CHO2 PE=3 SV=1	gi|750949212|gb|KIK07089.1| hypothetical protein K443DRAFT_673663 [Laccaria amethystina LaAM-08-1]
vvo-m0910-5p	VVO_09901.t	VVO_09901	271275	273556	2281	-	-	-	-	-	-
vvo-m0910-5p	VVO_10105.t	VVO_10105	230979	232941	1962	-	-	-	-	-	gi|595787110|ref|XP_007272098.1| hypothetical protein FOMMEDRAFT_171606 [Fomitiporia mediterranea MF3/22] &gt;gi|393212182|gb|EJC97684.1| hypothetical protein FOMMEDRAFT_171606 [Fomitiporia mediterranea MF3/22]
vvo-m0975-3p	VVO_06744.t	VVO_06744	393993	395223	1230	-	-	opiNOG58311;NOG171546	S	-	gi|599371731|ref|XP_007395295.1| hypothetical protein PHACADRAFT_94763 [Phanerochaete carnosa HHB-10118-sp] &gt;gi|409045465|gb|EKM54945.1| hypothetical protein PHACADRAFT_94763 [Phanerochaete carnosa HHB-10118-sp]
vvo-m0975-3p	VVO_09781.t	VVO_09781	280510	282341	1831	-	-	agaNOG04101;sordNOG04619;NOG00882	SR	-	gi|630207489|ref|XP_007853893.1| nwd2 [Moniliophthora roreri MCA 2997] &gt;gi|554904590|gb|ESK86804.1| nwd2 [Moniliophthora roreri MCA 2997]
vvo-m1020-5p	VVO_05653.t	VVO_05653	312404	312999	595	-	-	agarNOG08497;opiNOG61077;euNOG27829;KOG3328	S	-	gi|170091360|ref|XP_001876902.1| predicted protein [Laccaria bicolor S238N-H82] &gt;gi|164648395|gb|EDR12638.1| predicted protein [Laccaria bicolor S238N-H82]
vvo-m1020-5p	VVO_05820.t	VVO_05820	882827	888857	6030	GO:0004674;GO:0005524;GO:0006468	K02831	NOG72528;opiNOG14069	T	sp|P34101|FHKC_DICDI Probable serine/threonine-protein kinase fhkC OS=Dictyostelium discoideum GN=fhkC PE=3 SV=2	gi|751180219|gb|KIL66169.1| hypothetical protein M378DRAFT_124096 [Amanita muscaria Koide BX008]
vvo-m1020-5p	VVO_09753.t	VVO_09753	151341	162910	11569	-	-	opiNOG18200	S	sp|Q5UNY4|YL728_MIMIV Uncharacterized protein L728 OS=Acanthamoeba polyphaga mimivirus GN=MIMI_L728 PE=4 SV=1	gi|1012963251|gb|KYQ38010.1| Uncharacterized protein Hypma_08086 [Hypsizygus marmoreus]
