# Supplementary material for: Chilling Stress Triggers VvAgo1-Mediated miRNA-Like RNA Biogenesis in Volvariella volvacea
Source: Front Microbiol. 2020 Sep 15;11:523593. doi: 10.3389/fmicb.2020.523593 (PMC7522536; doi:10.3389/fmicb.2020.523593)
Supplement: TABLE S1 — Primers used for qPCR. [file Data_Sheet_1.zip › Table 13.xlsx]

## Sheet: Table S13
Table S13 Primers used for qPCR of milRNAs
ID	Primer	Sequence (5' to 3')
vvo-m0308-3p	m0308_sl	CCTGTTGTCTCCAGCCACAAAAGAGCACAATATTTCAGGAGACAACAGGAGAATC
	m0308_1R	GGTGGACTACGATGGTGC
	m0308_1F	CAGCCACAAAAGAGCACAAT
	m0308_P	FAM-TTCAGGAGACAACAGG-MGB
vvo-m0828-3p	m0828_sl	CCTGTTGTCTCCAGCCACAAAAGAGCACAATATTTCAGGAGACAACAGGCCATTC
	m0828_1R	GGAGGGATTGGACTTGCTG
	m0828_1F	CAGCCACAAAAGAGCACAAT
	m0828_P	FAM-TTCAGGAGACAACAGG-MGB
vvo-miR8786b-1	miR8786b_sl	CCTGTTGTCTCCAGCCACAAAAGAGCACAATATTTCAGGAGACAACAGGCTTTCT
	miR8786b_1R	AGCGTAGGATGCTGGC
	miR8786b_1F	CAGCCACAAAAGAGCACAAT
	miR8786b_P	FAM-TTCAGGAGACAACAGG-MGB
