# Supplementary material for: Chilling Stress Triggers VvAgo1-Mediated miRNA-Like RNA Biogenesis in Volvariella volvacea
Source: Front Microbiol. 2020 Sep 15;11:523593. doi: 10.3389/fmicb.2020.523593 (PMC7522536; doi:10.3389/fmicb.2020.523593)
Supplement: TABLE S1 — Primers used for qPCR. [file Data_Sheet_1.zip › Table 4.xlsx]

## Sheet: Table S4
Table S4 Five AGO genes identified in V. volvacea and their expression at 2 and 4 h. Their expression values are based on high-throughput sequencing analysis of mRNAs (Bao et al., 2013 and Gong et al., 2020)
								V23-2H & V23-0H			V23-4H & V23-0H			VH3-2H & VH3-0H			VH3-4H & VH3-0H
Gene	InterproScan_annotation	V23-0H	V23-2H	V23-4H	VH3-0H	VH3-2H	VH3-4H	log2(Fold_change) normalized	p-value	FDR	log2(Fold_change) normalized	p-value	FDR	log2(Fold_change) normalized	p-value	FDR	log2(Fold_change) normalized	p-value	FDR
VVO_04091	argonaute-like protein	9	9	18	12	9	15	0.272861	0.687596	0.850119	0.980228	0.0865104	0.235719	-0.0534579	0.932421	0.968699	-0.112283	0.839351	0.931025
VVO_04305	argonaute-like protein	12	13	5	18	13	14	0.388339	0.500185	0.728526	-1.28281	0.0801286	0.226694	-0.107906	0.835485	0.939813	-0.796781	0.117625	0.338676
VVO_06531	argonaute-like protein	16	18	17	5	8	23	0.442786	0.370213	0.611752	0.0676912	0.892814	0.974922	1.03965	0.198256	0.479283	1.76742	0.00433235	0.0396093
VVO_09869	argonaute-like protein	35	23	41	58	41	60	-0.33286	0.383746	0.617515	0.208497	0.529329	0.746298	-0.138849	0.633244	0.844564	-0.385301	0.144605	0.381294
VVO_10604	argonaute-like protein	7	49	35	9	3	7	3.08022	7.42032e-11	9.99072e-09	2.30216	8.03063e-06	0.000264673	-1.22338	0.169998	0.42543	-0.796781	0.268521	0.544751
*VVO_10604 represents VvAgo1
