# Supplementary material for: Chilling Stress Triggers VvAgo1-Mediated miRNA-Like RNA Biogenesis in Volvariella volvacea
Source: Front Microbiol. 2020 Sep 15;11:523593. doi: 10.3389/fmicb.2020.523593 (PMC7522536; doi:10.3389/fmicb.2020.523593)
Supplement: TABLE S1 — Primers used for qPCR. [file Data_Sheet_1.zip › Table 5.xlsx]

## Sheet: Table S5
VVO_06531		-26.4384	-22.3907	-21.9402	-16.1833	-0.702813	-17.2608	-1.17479	-15.1704	-16.6433	-14.6931	-17.1232
VVO_10604	1		-21.7866	-20.772	-17.6562	-1.40463	-18.6937	-1.22824	-18.5492	-17.1589	-16.2025	-16.7522
Agabi_188820	1	1		-21.6689	-19.956	-4.35574	-23.1816	-2.44409	-21.0867	-18.6728	-16.8039	-17.0265
ccin_04788	1	1	1		-19.3646	-0.375257	-18.277	-1.44045	-18.7498	-17.0421	-14.3653	-17.4818
Schco_82461	1	1	1	1		4.10963	-10.7472	0.700584	-9.58026	-14.794	-7.82383	-17.0552
gansp_139568	1	1	1	1	3.64032e-05		2.5623	2.11072	3.32812	-0.763383	1.87987	-2.41111
Phchr_6086	1	1	1	1	1	0.00581771		0.503923	-17.7688	-18.6762	-10.0078	-16.8759
gansp_156745	1	1	1	1	0.242459	0.0184361	0.30762		1.09547	-1.36245	-1.80597	-4.59595
Phchr_6088	1	1	1	1	1	0.000580666	1	0.137751		-17.4771	-9.61238	-19.0096
ccin_09846	1	1	1	1	1	1	1	1	1		-23.5259	-23.6087
Schco_66645	1	1	1	1	1	0.031275	1	1	1	1		-21.6869
Agabi_194863	1	1	1	1	1	1	1	1	1	1	1
Table S5 Detection of natural selection in the VvAgo1 subfamily
The probability of rejecting the null hypothesis of strict neutrality (dN = dS) in favor of the alternative hypothesis (dN > dS) (below diagonal) is shown. P-values below 0.05 are considered significant at the 5% level and are highlighted. The test statistic (dN - dS) is shown above the diagonal. dS and dN are the numbers of synonymous and nonsynonymous substitutions per site, respectively. The v…
1. Nei M. and Gojobori T. (1986). Simple methods for estimating the numbers of synonymous and nonsynonymous nucleotide substitutions. Molecular Biology and Evolution 3:418-426.
2. Kumar S., Stecher G., and Tamura K. (2016). MEGA7: Molecular Evolutionary Genetics Analysis version 7.0 for bigger datasets.Molecular Biology and Evolution 33:1870-1874.
