# Supplementary material for: Chilling Stress Triggers VvAgo1-Mediated miRNA-Like RNA Biogenesis in Volvariella volvacea
Source: Front Microbiol. 2020 Sep 15;11:523593. doi: 10.3389/fmicb.2020.523593 (PMC7522536; doi:10.3389/fmicb.2020.523593)
Supplement: TABLE S1 — Primers used for qPCR. [file Data_Sheet_1.zip › Table 6.xlsx]

## Sheet: Table S6
Table S6 Selection pressure analysis of the VvAgo1 subfamily using SLAC, FEL, and IFEL methods. (www.datamonkey.org)
Methods	Total	Codon	列1
FEL IFEL SLAC	1	545
FEL SLAC	2	545 720
FEL IFEL	4	34 442 688 969
SLAC	2	545 720
FEL	12	34 428 442 530 545 566 688 699 720 722 725 969
IFEL	24	31 34 45 50 53 63 74 195 210 442 644 645 665 679 688 724 731 738 819 900 969 990 1128 1138
Note: The sites found under positive selection by the three methods are shown*.
*Significance value
SLAC P value -0.1
FEL P value -0.1
IFEL P value -0.1
